# Supplementary material for: Genome-wide occupancy reveals the localization of H1T2 (H1fnt) to repeat regions and a subset of transcriptionally active chromatin domains in rat spermatids
Source: Epigenetics Chromatin. 2021 Jan 6;14:3. doi: 10.1186/s13072-020-00376-2 (PMC7788777; doi:10.1186/s13072-020-00376-2)
Supplement: Supplementary file 2 — Additional file 2: Table S2. Chromosome-wise distribution of H1T2 peaks. Representative excel file of the number of H1T2 peaks across different chromosomes. [file 13072_2020_376_MOESM2_ESM.xlsx]

## Sheet: Sheet1
Chromosomes	Number of peaks
chr1	1398
chr2	1366
chr4	774
chr5	651
chr7	640
chrX	632
chr3	627
chr6	560
chr14	493
chr9	479
chr8	459
chr10	418
chr15	401
chr13	394
chr16	360
chr18	336
chr11	333
chr17	328
chr19	315
chrY	311
chr12	235
chrUn	50
chrM	9
Total	11569
