# Supplementary material for: Genome-wide occupancy reveals the localization of H1T2 (H1fnt) to repeat regions and a subset of transcriptionally active chromatin domains in rat spermatids
Source: Epigenetics Chromatin. 2021 Jan 6;14:3. doi: 10.1186/s13072-020-00376-2 (PMC7788777; doi:10.1186/s13072-020-00376-2)
Supplement: Supplementary file 4 — Additional file 4: Table S3. Representative excel file of the peak length of H1T2 peaks across the chromosomes. [file 13072_2020_376_MOESM4_ESM.xlsx]

## Sheet: Sheet1
WG	chr1	chr2	chr3	chr4	chr5	chr6	chr7	chr8	chr9	chr10	chr11	chr12	chr13	chr14	chr15	chr16	chr17	chr18	chr19	chr20	chrX	chrY	chrM
217	217	396	460	303	200	200	213	337	200	333	525	200	338	323	201	480	449	267	414	200	252	233	1065
200	200	312	477	256	377	210	229	397	1117	657	215	322	404	545	375	219	263	428	228	361	369	503	1530
200	200	228	481	464	634	249	207	279	200	371	205	445	286	395	407	200	369	369	710	325	238	310	1798
292	292	265	263	200	391	233	218	412	206	760	233	220	311	671	221	200	392	200	398	223	260	450	1350
230	230	348	214	200	860	323	430	248	200	358	225	285	200	200	759	200	200	363	294	200	417	485	1996
567	567	210	200	435	200	202	258	464	382	200	224	406	205	263	246	200	200	301	270	200	245	325	997
200	200	549	200	305	589	269	549	436	200	254	284	200	662	382	355	200	289	247	200	531	260	263	552
200	200	212	200	234	230	272	716	200	266	208	301	324	215	200	212	458	201	292	223	256	218	375	1145
453	453	299	393	200	202	455	200	212	246	586	459	286	345	289	392	276	200	703	323	249	480	231	715
342	342	276	200	233	214	200	361	283	292	200	257	271	200	223	298	527	311	269	277	266	584	200
301	301	617	200	226	257	227	282	214	200	253	236	200	200	447	228	356	284	200	332	343	805	257
707	707	279	277	231	418	420	200	242	325	230	202	590	209	893	258	240	200	372	386	301	417	228
322	322	581	247	200	205	215	718	237	388	440	254	534	461	290	230	231	314	613	390	423	212	200
214	214	398	251	777	221	518	492	494	237	221	202	201	211	861	454	218	200	273	276	309	468	694
260	260	200	200	263	243	201	453	200	201	356	545	439	243	200	264	242	200	200	280	306	474	268
463	463	368	200	330	201	260	311	301	222	256	413	200	396	369	793	358	322	1008	229	736	236	807
294	294	317	202	576	200	718	200	552	307	200	506	255	306	200	209	200	446	811	253	459	278	265
221	221	236	488	200	200	245	409	238	206	234	225	459	370	336	340	200	304	655	213	255	613	200
268	268	275	200	200	372	238	200	272	248	200	235	220	396	347	234	225	557	276	223	231	774	636
340	340	337	200	212	567	397	376	307	200	267	312	225	274	352	322	200	200	200	308	297	451	421
526	526	236	380	227	240	342	305	394	200	486	834	396	200	208	333	242	200	325	213	250	231	290
200	200	243	200	209	484	200	200	393	321	267	232	2306	241	200	282	235	228	284	360	1236	317	425
200	200	370	200	200	354	411	236	377	200	540	204	739	239	294	222	200	200	366	348	200	200	655
350	350	317	377	200	580	231	230	519	244	200	200	653	245	216	277	450	289	311	203	407	211	280
695	695	459	790	248	200	200	227	313	214	200	332	738	295	289	498	633	200	457	1386	200	200	296
216	216	209	200	390	209	251	259	251	635	260	475	1111	203	269	318	221	200	211	242	202	243	310
307	307	200	206	200	367	305	206	244	200	377	213	288	259	232	256	200	200	696	202	235	327	368
215	215	402	341	200	312	1131	200	304	205	200	350	298	228	507	265	536	307	235	373	200	245	528
768	768	220	449	315	208	300	221	235	200	207	209	200	200	287	200	200	207	484	985	385	285	1362
212	212	506	410	366	449	337	216	270	380	329	265	255	249	200	200	204	200	389	376	370	267	200
206	206	319	200	311	271	200	261	215	313	213	247	200	224	247	200	274	332	213	557	200	548
278	278	200	578	342	333	407	351	346	243	546	374	202	235	299	331	200	200	268	554	263	476
359	359	260	200	314	587	200	211	367	200	217	288	200	237	200	251	1110	247	394	1241	573	287
260	260	313	212	532	213	201	781	288	200	200	204	200	302	200	298	200	307	495	287	463	339
200	200	274	253	502	395	394	250	200	209	283	200	460	571	547	232	373	368	781	200	200	200
228	228	496	206	504	257	200	210	383	263	200	200	254	291	234	220	288	200	200	371	329	200
335	335	216	200	200	308	373	252	407	200	200	233	705	252	302	423	300	305	275	223	320	333
259	259	364	200	200	200	654	276	250	245	200	322	211	314	315	311	294	446	213	201	230	205
365	365	276	372	200	200	208	307	353	495	213	649	200	316	270	232	248	288	200	222	347	231
1553	1553	200	200	200	203	528	400	200	222	260	623	200	200	200	248	208	264	345	379	338	264
1271	1271	745	200	204	302	253	283	342	513	636	243	220	231	720	452	423	213	261	227	200	200
1060	1060	388	200	273	241	702	200	228	206	444	664	363	208	368	229	350	332	447	459	339	375
4083	4083	388	450	200	218	515	249	219	203	261	200	274	426	433	217	489	246	200	309	335	339
429	429	298	200	214	200	200	328	339	276	203	272	669	255	204	204	266	679	274	246	232	390
528	528	453	735	350	429	229	453	200	377	256	200	450	722	303	211	229	380	200	472	301	307
2059	2059	474	200	397	354	200	200	200	405	200	577	242	444	570	230	772	213	207	443	200	216
352	352	319	488	208	226	284	345	200	246	293	273	285	322	230	265	310	201	660	314	247	345
363	363	378	486	282	200	306	399	313	346	949	300	770	452	200	319	393	386	403	237	200	222
261	261	228	200	204	253	200	277	1109	684	351	265	755	272	200	233	200	613	339	280	200	393
503	503	200	200	222	286	287	244	221	294	300	204	287	282	353	220	351	376	590	641	258	225
734	734	322	200	200	366	200	296	205	298	200	620	248	260	328	224	232	200	256	200	237	323
280	280	264	448	245	282	417	217	275	493	394	336	251	207	446	202	200	278	412	348	296	236
202	202	217	200	211	200	233	370	200	453	262	278	233	200	348	255	200	348	315	200	253	419
2093	2093	220	200	228	254	263	417	200	211	304	616	787	331	212	319	904	200	502	391	507	219
215	215	262	200	336	220	248	1278	234	412	200	322	370	383	255	205	291	357	234	269	202	405
904	904	663	258	275	401	287	288	271	310	254	330	200	466	344	215	200	225	369	200	389	218
312	312	200	200	425	244	326	261	215	228	200	345	372	488	412	334	245	292	218	224	233	468
578	578	603	200	456	200	213	200	665	572	200	250	241	267	234	216	200	200	200	401	218	339
262	262	313	200	241	200	255	209	429	204	222	290	353	282	286	334	256	295	203	312	200	495
879	879	254	200	395	427	240	272	200	1068	282	255	345	295	477	218	212	237	297	200	226	768
834	834	208	219	216	305	292	306	322	564	202	312	248	204	284	292	200	337	325	332	233	436
200	200	320	204	311	414	529	376	446	236	253	263	345	215	334	396	230	273	255	214	258	211
413	413	201	200	252	282	275	660	200	200	200	273	339	206	206	203	242	267	203	201	658	214
435	435	225	279	462	200	340	200	495	419	200	336	200	315	318	328	338	445	328	200	461	203
808	808	228	249	536	258	404	271	258	200	241	204	234	207	320	528	354	342	201	200	261	253
283	283	326	200	237	233	223	277	353	418	200	208	200	281	200	306	250	363	249	295	506	428
300	300	392	332	270	293	618	322	437	334	359	313	259	338	462	451	327	726	572	411	200	282
333	333	378	386	344	200	294	200	211	200	200	251	330	509	297	265	246	200	261	244	233	473
8366	8366	248	245	480	608	320	587	261	200	200	200	356	293	798	238	200	257	297	322	259	202
1792	1792	369	200	200	310	210	356	528	200	200	355	320	278	336	200	538	211	258	200	355	200
1497	1497	217	219	334	207	200	343	235	303	212	528	255	249	395	394	200	309	265	303	319	200
705	705	200	220	236	276	200	209	200	200	205	200	200	220	275	351	249	200	200	220	238	220
589	589	465	328	275	200	208	200	320	296	270	296	380	236	200	233	248	268	210	460	255	357
412	412	568	252	248	480	302	335	200	330	245	416	327	243	284	248	200	760	332	200	200	246
409	409	299	298	901	267	265	205	358	348	293	354	205	433	392	305	374	300	200	205	324	230
531	531	200	200	300	330	347	244	431	361	351	355	206	230	275	271	257	202	334	288	292	312
200	200	288	258	219	347	439	207	314	216	200	603	200	300	221	202	281	372	202	211	214	200
367	367	416	200	284	220	204	356	257	250	353	200	401	200	246	326	377	260	410	211	626	317
379	379	252	465	278	727	348	200	390	283	275	291	291	200	200	214	200	233	364	452	287	472
552	552	356	282	488	264	209	200	280	736	410	384	319	200	217	200	200	294	200	246	281	276
243	243	258	377	391	285	259	253	226	208	200	200	200	271	314	284	289	250	259	279	212	254
200	200	299	267	390	330	200	297	258	267	386	208	200	200	273	200	200	200	200	347	200	684
570	570	544	303	416	414	230	247	200	693	355	326	243	292	204	201	364	322	200	338	200	274
560	560	387	264	315	200	231	228	254	287	273	307	200	200	306	418	206	216	377	200	200	293
213	213	231	392	200	658	239	200	243	493	200	434	258	251	247	523	491	221	264	292	383	200
200	200	200	204	341	235	200	219	232	200	321	342	226	424	514	201	346	288	224	231	240	235
207	207	259	230	224	233	214	200	217	286	200	347	200	309	349	407	275	248	200	219	213	200
844	844	406	218	208	450	232	200	311	288	296	243	200	200	400	220	266	200	240	626	200	269
200	200	361	283	200	539	221	200	203	209	212	265	200	313	416	200	428	369	203	375	200	433
294	294	480	403	215	200	345	272	248	200	220	230	302	230	206	242	236	410	498	213	313	365
264	264	392	306	314	355	342	222	415	203	349	200	200	202	233	491	357	200	200	221	200	488
241	241	317	349	217	240	1030	200	387	234	265	206	200	205	466	220	384	200	228	315	775	200
238	238	262	359	238	229	368	200	222	200	200	210	388	316	347	315	298	206	238	624	261	527
329	329	200	218	466	200	1988	200	286	371	200	236	200	355	236	224	438	208	464	239	265	504
200	200	348	760	360	520	1166	200	331	435	291	267	200	345	200	279	219	212	356	297	326	303
257	257	428	433	327	204	303	359	386	331	396	376	200	200	233	236	249	200	388	451	200	237
301	301	239	430	273	271	400	335	211	200	260	206	572	370	231	426	234	265	219	218	200	484
253	253	218	704	529	281	552	376	211	200	378	200	232	219	200	200	437	213	200	223	200	321
271	271	560	518	312	299	307	200	278	262	407	227	236	200	224	358	200	200	243	345	287	215
296	296	247	207	247	495	901	200	256	200	200	219	203	284	202	200	251	685	291	200	253	200
221	221	446	424	218	309	283	292	450	330	519	386	291	866	219	211	200	259	268	895	325	225
211	211	208	366	347	905	261	200	491	200	200	285	200	381	436	200	380	345	332	328	200	213
321	321	200	320	389	204	480	271	274	239	272	352	200	232	207	477	245	200	344	409	200	210
218	218	273	202	272	260	840	717	258	218	281	200	221	200	200	200	244	527	200	230	200	399
522	522	221	238	491	504	311	228	709	200	206	243	271	240	200	238	212	556	338	575	291	220
256	256	225	227	309	225	221	520	217	317	252	232	377	200	608	200	275	206	567	293	200	288
219	219	272	375	308	274	296	236	200	200	270	352	353	212	528	209	200	200	300	205	200	356
200	200	231	253	218	315	331	311	431	286	200	200	200	200	291	297	240	326	794	530	200	200
305	305	238	454	200	465	456	336	210	235	264	351	511	230	200	225	201	246	226	435	590	700
251	251	237	475	343	302	395	268	292	200	200	428	315	404	282	527	218	200	375	445	331	238
274	274	219	369	200	301	395	471	258	305	240	217	234	246	204	448	200	200	325	200	217	389
293	293	416	452	237	238	338	623	200	226	321	200	340	322	609	808	354	335	271	555	201	225
200	200	316	345	395	271	395	241	200	209	370	200	200	581	200	200	311	233	617	286	335	210
200	200	406	256	200	348	749	211	217	301	323	1319	333	252	523	230	383	254	524	441	200	200
399	399	217	200	200	200	274	206	608	305	326	507	364	527	822	272	272	200	354	304	415	344
203	203	208	200	263	290	818	201	457	293	222	200	219	207	200	251	227	200	280	586	248	225
246	246	200	291	302	230	263	207	200	232	277	280	302	362	210	382	321	200	222	330	336	245
754	754	200	604	200	200	761	354	200	368	229	681	316	501	458	1162	838	467	200	311	218	213
421	421	234	200	249	512	528	328	271	341	209	200	240	459	541	497	725	337	200	200	220	367
250	250	377	260	479	200	896	353	285	238	220	232	292	390	209	208	200	251	425	356	200	301
289	289	544	748	354	200	312	358	209	234	200	694	214	2912	368	259	283	232	307	258	248	382
200	200	581	200	200	352	887	200	283	206	320	236	374	341	276	228	252	266	205	281	249	512
303	303	344	538	957	201	1039	442	200	225	201	264	297	369	200	200	200	310	200	229	321	292
219	219	255	200	309	232	357	200	272	652	327	216	328	713	245	200	222	229	260	310	307	279
592	592	423	632	200	231	302	241	246	446	441	339	207	204	292	240	235	214	335	209	383	300
228	228	200	280	213	215	369	358	200	252	209	299	285	846	332	280	258	662	200	245	219	354
364	364	575	239	637	200	279	232	225	216	200	200	249	280	297	392	403	200	295	211	200	342
363	363	245	216	298	347	467	450	333	221	200	234	200	230	586	250	909	201	258	200	404	233
369	369	695	289	218	527	264	408	217	549	311	224	226	324	358	262	383	440	200	207	531	203
380	380	238	202	299	200	237	455	260	291	364	552	200	204	412	205	278	239	653	440	509	286
212	212	200	229	250	387	249	379	211	202	244	206	334	206	307	404	292	269	349	206	224	207
366	366	203	200	296	200	261	456	279	530	368	428	425	660	441	200	248	301	585	200	224	321
200	200	287	311	681	204	200	200	381	266	245	377	253	217	260	200	552	200	355	348	200	267
337	337	298	429	205	239	221	290	543	382	314	212	213	336	767	279	210	391	455	218	526	233
471	471	323	242	718	349	490	449	207	200	200	200	303	319	351	200	266	271	344	262	241	222
253	253	205	343	368	578	200	522	260	260	226	277	491	869	250	200	336	218	458	200	230	287
480	480	214	233	316	756	258	392	244	277	208	200	280	305	218	200	438	200	284	227	214	277
489	489	200	305	235	269	240	200	200	239	653	230	255	229	284	1321	204	341	297	309	467	200
332	332	397	448	409	259	333	485	417	236	377	200	200	258	200	200	364	212	200	229	244	232
312	312	370	200	240	200	261	314	256	200	318	409	400	208	200	327	245	222	273	324	225	378
340	340	200	484	216	502	272	246	200	321	402	236	259	637	458	277	218	308	217	751	210	296
215	215	325	226	309	328	200	200	200	663	316	324	200	411	450	200	302	317	200	232	248	437
215	215	200	354	226	407	321	230	282	520	320	263	200	789	200	200	291	200	243	361	302	267
309	309	200	287	796	399	204	236	326	247	262	502	317	259	200	399	204	241	226	495	787	340
509	509	496	216	224	267	260	779	420	362	367	249	439	200	200	234	378	230	205	400	454	365
220	220	214	391	289	298	211	406	246	200	350	494	207	549	200	200	337	891	208	495	464	313
216	216	203	213	200	237	200	428	486	230	281	324	534	366	226	223	208	379	261	262	200	282
426	426	283	225	200	248	228	235	229	347	262	283	206	480	369	237	200	301	468	316	300	278
206	206	527	256	260	242	200	200	328	226	371	270	490	309	456	604	206	304	1754	212	349	289
200	200	260	208	257	332	227	266	373	281	515	211	265	271	314	270	216	304	1267	269	200	261
291	291	200	312	200	302	207	311	200	257	200	631	205	313	200	619	246	497	352	299	204	300
268	268	249	286	254	288	200	443	211	411	209	354	250	333	230	324	243	393	245	432	202	263
287	287	290	273	200	229	448	258	467	406	299	277	257	291	200	467	336	216	200	224	233	237
239	239	472	211	200	253	399	224	202	462	200	234	205	200	373	267	308	361	267	373	200	395
298	298	486	204	645	370	200	200	271	200	486	274	358	216	203	250	469	660	238	324	1225	209
206	206	200	292	255	200	203	200	299	221	247	233	292	200	879	300	274	274	200	447	458	400
227	227	407	264	400	200	397	416	208	258	497	251	201	233	253	224	475	224	534	200	222	228
200	200	273	200	539	223	348	276	314	265	200	208	207	323	447	219	261	228	456	210	240	236
200	200	230	200	293	200	246	203	200	228	286	228	232	244	634	293	294	204	228	288	208	389
220	220	372	390	437	200	200	354	314	213	322	363	228	236	1855	298	242	255	270	978	276	390
200	200	300	485	324	336	200	204	456	372	333	300	360	200	2352	489	318	210	240	246	200	200
258	258	325	294	200	352	333	200	283	764	215	235	200	231	344	415	420	542	532	270	286	256
292	292	217	251	220	387	384	200	267	200	370	305	222	329	761	294	200	353	611	215	200	292
236	236	266	401	272	200	326	580	354	200	348	200	200	200	445	356	359	309	200	203	200	435
202	202	200	263	321	520	370	300	220	298	295	203	200	481	398	214	259	200	237	439	204	421
200	200	245	200	279	587	285	246	223	200	255	307	218	523	1028	200	411	271	689	220	309	251
435	435	222	219	217	200	200	213	304	211	200	204	200	237	1032	200	362	231	254	231	670	280
252	252	221	311	502	216	257	466	200	273	317	232	435	409	422	200	238	272	394	214	513	208
284	284	278	323	207	286	264	427	200	205	200	259	200	200	2060	251	272	853	619	258	205	292
473	473	235	313	214	200	220	428	412	298	283	294	264	276	401	420	249	267	200	527	660	364
504	504	200	254	246	449	375	241	276	450	221	623	306	329	518	200	423	205	776	261	200	341
301	301	247	452	266	275	229	232	395	299	200	281	272	200	484	241	443	260	215	301	570	232
200	200	200	619	245	345	317	234	200	203	330	200	200	204	743	236	205	422	467	200	289	240
211	211	240	248	200	415	300	221	368	351	227	222	394	268	302	218	200	386	304	225	234	798
200	200	313	383	511	218	328	209	378	428	655	249	217	390	1337	255	229	288	395	253	200	433
229	229	217	464	314	215	344	329	219	223	200	282	200	202	855	462	303	200	376	420	200	565
622	622	214	347	691	269	200	502	740	590	246	420	389	200	325	294	277	200	312	219	200	237
503	503	522	337	518	365	200	228	245	252	384	203	345	200	365	258	241	200	243	316	201	575
451	451	425	275	347	244	269	231	220	309	325	266	200	793	229	349	262	578	320	209	200	691
200	200	296	310	329	310	372	200	201	282	203	229	200	443	1577	359	303	311	200	200	200	663
261	261	329	634	679	263	229	287	262	235	409	331	200	345	1369	221	229	326	272	419	200	269
205	205	239	234	299	200	263	554	235	280	290	215	200	343	785	200	216	384	222	219	291	234
308	308	208	343	200	252	231	514	358	252	242	733	502	205	400	294	212	507	462	411	240	331
205	205	317	281	200	293	274	354	345	286	213	351	435	375	931	236	222	298	200	454	200	296
200	200	200	200	467	225	200	214	211	240	247	268	248	248	391	404	654	272	210	236	315	285
513	513	240	913	331	238	200	333	393	221	343	304	226	200	930	256	241	200	233	298	279	374
290	290	590	200	451	262	200	386	439	318	345	692	341	207	350	200	400	585	240	451	247	230
502	502	246	244	391	547	248	226	200	227	200	322	200	492	649	302	333	318	201	251	200	227
200	200	374	221	445	200	487	200	255	200	418	200	212	269	364	285	411	244	578	260	216	224
316	316	276	492	346	200	223	246	200	378	200	262	610	442	655	329	200	400	212	277	207	205
273	273	217	278	224	234	581	301	213	333	243	232	424	200	226	642	200	202	243	200	405	233
353	353	200	251	396	213	310	200	289	200	338	207	200	388	777	384	226	431	217	324	397	440
348	348	200	272	275	260	200	359	292	258	264	329	306	285	273	253	291	275	200	244	200	224
319	319	259	302	200	229	268	364	200	328	243	551	222	200	335	519	391	503	238	416	236	422
795	795	264	200	209	219	200	317	883	200	245	399	200	424	295	200	301	255	200	200	340	491
375	375	236	245	325	277	421	200	469	200	566	301	200	246	368	211	200	479	279	377	313	242
346	346	275	249	380	200	266	200	329	287	200	214	200	201	542	346	357	245	220	254	352	254
249	249	200	317	246	499	324	200	291	575	404	372	225	294	1100	323	200	265	284	344	303	272
200	200	420	305	200	255	200	283	356	302	355	650	273	231	251	497	361	251	1190	222	341	211
366	366	224	200	524	351	202	200	294	200	435	353	200	276	877	279	368	200	235	510	200	296
222	222	569	264	203	200	263	286	200	440	310	206	200	235	963	200	430	272	372	263	365	346
233	233	234	319	559	713	379	277	257	460	1012	214	200	370	273	316	654	219	714	226	200	220
381	381	215	470	435	387	733	330	311	307	211	518	205	200	283	202	427	211	806	286	200	341
203	203	333	277	330	605	200	290	323	252	202	200	362	200	1336	244	426	277	200	501	226	241
200	200	258	292	304	504	487	204	232	319	322	395	200	259	1773	200	341	211	211	201	284	543
385	385	801	363	452	485	244	313	200	467	200	502	200	249	951	227	348	436	230	200	411	287
655	655	230	276	634	200	349	200	200	320	272	428	312	290	636	235	225	239	672	232	838	584
284	284	223	214	296	204	715	214	200	211	217	390	266	200	3283	219	267	340	200	200	606	234
200	200	232	613	298	303	400	230	260	353	606	253	200	200	696	384	467	420	301	558	401	200
244	244	252	202	203	237	247	317	316	274	287	424	240	200	1251	210	334	427	684	394	429	312
230	230	310	793	323	393	294	344	225	200	294	227	200	251	4429	350	389	285	235	200	603	200
225	225	205	212	249	268	228	200	435	411	421	672	200	261	361	475	699	238	401	234	200	427
359	359	265	324	332	451	201	270	483	200	205	253	227	455	1094	267	438	281	261	213	338	982
256	256	278	292	456	200	251	246	293	218	247	252	200	311	613	298	218	1058	284	224	1159	336
215	215	667	222	200	200	469	200	200	303	355	229	200	899	414	243	218	1179	566	327	365	312
708	708	353	205	405	411	427	496	200	229	202	203	200	342	588	387	257	309	211	213	200	410
223	223	260	327	200	200	257	249	261	281	200	486	200	317	3213	235	417	1576	351	246	309	292
403	403	390	319	212	402	200	200	209	515	303	475	200	276	222	200	612	328	207	222	375	303
388	388	238	428	213	342	241	221	265	248	356	362	203	339	308	476	762	200	909	287	356	258
277	277	200	385	205	269	454	208	260	200	204	243	200	206	347	451	233	200	201	271	200	310
261	261	330	251	344	408	385	268	200	200	226	209	200	266	208	470	379	226	379	238	200	241
200	200	223	238	498	264	427	248	365	234	226	200	353	200	335	230	207	1072	200	238	200	243
200	200	200	200	281	322	200	297	249	385	530	428	269	210	226	467	341	249	228	263	549	202
573	573	274	219	225	283	628	222	200	709	200	333	200	208	339	447	200	295	200	304	323	467
264	264	200	214	264	230	240	723	200	356	200	357	246	283	621	233	200	229	391	323	571	412
241	241	249	242	257	200	295	200	459	200	238	913	266	271	357	425	200	523	200	437	251	1175
287	287	362	209	200	229	211	239	200	401	200	200	200	207	260	307	219	200	395	234	314	289
314	314	200	318	238	298	270	358	200	292	200	289	604	312	4601	260	392	454	307	219	260	249
619	619	327	265	200	231	344	255	279	278	200	223	200	440	331	247	251	200	200	376	340	245
381	381	226	280	265	200	227	200	248	217	330	200	200	266	993	283	358	270	312	200	431	526
200	200	304	200	709	335	235	325	254	442	288	319	200	364	783	345	242	216	291	266	200	220
267	267	384	200	200	200	207	296	271	305	200	201	230	291	468	200	245	554	214	272	281	549
221	221	403	225	619	532	252	200	205	248	276	517	422	200	334	306	200	436	204	208	310	200
200	200	261	229	225	469	258	235	1288	225	292	474	347	307	335	398	369	386	336	300	299	253
567	567	326	272	331	212	331	358	407	296	200	252	200	217	239	200	334	321	200	324	200	216
200	200	200	330	213	207	278	200	213	314	200	525		227	668	421	400	236	318	533	288	303
304	304	322	230	257	200	200	586	304	264	217	200		301	254	200	355	326	200	281	309	423
303	303	203	261	258	200	200	200	200	200	213	290		200	227	248	443	209	286	241	200	216
436	436	232	784	208	305	200	219	295	203	200	200		200	503	206	406	321	291	302	283	261
240	240	208	339	200	342	399	273	200	291	244	234		338	507	641	322	227	311	219	203	222
485	485	244	200	218	259	220	362	578	211	203	301		318	734	297	200	335	526	304	216	565
327	327	258	366	200	302	377	225	200	678	340	200		967	344	200	200	204	203	250	315	207
200	200	200	338	357	203	208	271	243	235	258	448		415	248	200	200	200	289	282	200	335
456	456	328	271	287	200	258	349	543	356	643	357		276	238	345	200	786	237	200	607	243
205	205	214	371	359	259	403	316	371	200	427	594		321	366	485	245	388	278	200	317	821
200	200	245	200	371	411	340	200	453	271	559	244		259	207	200	200	445	285	315	292	410
436	436	206	200	304	235	283	278	1010	245	435	335		344	200	325	244	439	263	200	244	200
200	200	200	258	420	252	283	365	289	484	539	536		248	275	338	313	319	379	200	204	268
200	200	220	230	297	269	291	204	431	280	258	207		301	204	200	362	200	245	638	283	338
204	204	200	529	277	341	215	200	433	232	375	272		273	210	263	200	498	200	273	200	445
200	200	978	783	283	507	379	200	408	477	351	223		399	230	722	235	660	544	249	200	200
296	296	262	505	457	236	317	355	347	277	273	200		447	233	243	313	310	438	459	319	387
308	308	316	320	309	279	289	200	200	200	263	317		269	338	581	209	370	258	277	295	230
430	430	286	243	200	257	217	431	398	220	200	687		219	211	339	252	200	463	200	200	200
295	295	649	223	264	321	274	202	372	411	411	200		318	336	295	265	387	218	221	251	200
686	686	200	202	258	200	200	292	428	200	304	200		384	223	200	474	200	223	200	203	276
272	272	447	209	255	200	200	522	248	275	316	200		202	200	438	432	200	200	206	200	200
338	338	262	291	217	251	451	297	411	417	259	200		313	206	485	312	329	288	222	489	245
217	217	224	200	347	200	241	200	253	207	200	338		233	322	256	342	200	213	200	432	214
235	235	200	229	594	703	344	200	200	444	200	398		421	209	222	542	267	354	303	429	414
338	338	361	382	309	200	254	319	200	374	225	232		200	304	462	204	211	420	460	273	262
349	349	438	314	252	200	327	281	200	200	284	355		237	227	210	249	383	373	240	224	219
483	483	406	727	272	484	279	210	440	200	336	267		219	459	230	469	525	200	357	224	200
357	357	427	242	276	687	309	200	354	203	200	220		673	200	315	314	250	200	269	333	328
200	200	200	275	517	512	200	215	306	763	222	215		200	285	247	402	367	253	259	309	478
249	249	213	214	428	666	765	303	215	245	356	200		314	226	606	200	200	470	200	317	200
212	212	229	211	300	503	626	234	659	314	209	200		202	223	386	249	375	648	237	267	211
221	221	200	763	303	396	1238	521	338	286	304	299		222	417	341	200	200	774	200	466	254
268	268	285	200	206	492	236	203	225	222	413	475		404	204	208	230	200	501	200	212	254
335	335	200	228	278	213	230	493	205	292	215	375		200	290	294	209	427	271	348	284	331
252	252	312	200	350	295	403	286	268	200	236	513		200	200	288	200	427	297	211	355	490
208	208	209	257	293	224	313	382	200	317	247	200		238	343	360	361	243	396	296	333	231
236	236	408	279	739	200	200	277	343	379	200	271		263	314	306	564	278	200	261		830
200	200	264	204	550	264	357	244	210	214	318	337		342	310	200	269	200	210	200		200
272	272	339	246	288	307	379	278	229	210	409	260		258	318	324	364	296	202	278		350
200	200	245	200	361	240	304	200	589	387	256	241		423	406	264	234	212	360	200		313
274	274	285	264	203	345	271	346	322	200	263	218		200	527	332	229	200	498	404		227
263	263	200	1278	269	328	200	247	215	256	217	260		324	286	200	275	211	269	200		779
340	340	380	209	200	200	334	290	265	377	229	254		200	225	311	245	274	200	297		263
356	356	462	467	200	282	479	521	307	247	316	254		302	332	258	267	257	254	200		200
221	221	206	283	317	433	568	337	370	280	200	430		298	259	225	225	389	249	342		200
206	206	246	218	301	566	618	213	210	271	316	306		272	249	227	418	376	200	200		1130
204	204	327	215	263	200	430	200	241	231	506	353		325	468	334	223	436	242	510		215
203	203	485	285	291	911	281	220	212	235	639	378		217	219	353	200	235	236	214		230
555	555	260	903	200	334	211	219	441	230	202	208		394	287	200	200	403	200	261		200
211	211	506	319	200	507	304	493	232	412	200	280		242	453	200	220	298	324	291		351
265	265	253	450	319	264	245	234	207	200	274	225		260	442	296	326	295	200	767		263
226	226	492	606	352	247	331	327	269	520	245	369		224	200	270	381	297	238	328		430
206	206	391	289	266	200	236	400	212	209	244	200		261	360	231	214	1098	284	200		277
367	367	267	335	635	293	280	200	302	372	206	200		271	324	1943	309	253	205	376		279
534	534	538	245	330	609	200	337	352	289	209	209		309	200	230	317	429	268	351		208
220	220	205	340	297	732	266	407	409	579	200	643		200	216	444	365	296	221	239		340
279	279	209	217	215	225	217	429	203	271	200	306		223	982	570	200	402	464	1528		308
320	320	263	354	319	386	200	897	833	200	591	1175		225	239	266	541	386	381	200		229
452	452	366	458	412	211	515	200	276	200	237	200		200	248	212	230	369	324	338		439
202	202	295	234	322	285	220	200	384	365	582	372		351	254	552	216	250	200	200		240
248	248	203	301	200	217	282	375	761	219	251	308		446	652	269	261	245	300	200		314
217	217	240	205	200	213	200	261	258	368	200	200		444	218	251	200	520	298	200		348
250	250	493	526	239	239	582	509	215	242	200	243		241	204	323	714	214	200	289		534
303	303	200	283	360	211	355	200	214	266	204	305		302	371	371	200	229	200	200		256
231	231	466	240	214	211	287	200	200	1288	282	232		200	254	215	339	264	334	343		213
247	247	268	575	380	365	547	221	303	461	238	605		210	403	339	233	371	235	297		250
260	260	346	350	286	211	200	200	387	305	217	232		423	200	438	219	459	726	223		203
281	281	445	299	200	401	215	201	200	331	200	259		200	286	200	349	297	200	208		244
285	285	457	283	210	228	363	557	279	200	347	260		305	200	223	323	312	389	270		223
967	967	209	219	307	200	363	334	261	207	328	225		200	306	209	325	200	200	246		200
332	332	274	330	353	206	210	584	315	305	502	282		572	273	311	439	200	200	366		248
529	529	286	288	200	342	237	238	348	252	200	251		213	509	595	200	200	205	262		342
205	205	220	203	295	244	200	207	305	247	200	200		200	307	596	231	200	232	285		221
890	890	497	200	500	253	562	348	200	230	263	200		200	327	317	205	257	235	200		272
302	302	200	200	211	207	545	349	415	212	200	212		212	302	430	432	200	417	329		445
232	232	371	222	200	200	233	250	322	444	247	207		296	210	240	421	331	200	219		323
238	238	204	200	254	361	334	387	269	310	257	200		409	217	210	277	200	274	221		206
524	524	324	200	255	265	398	285	619	200	674	200		462	324	246	293	316	510	349		305
238	238	254	234	200	200	235	453	719	200	533	298		200	234	259	200	254	426	241		503
302	302	254	312	228	259	228	369	447	225	200	335		241	258	262	200	272	200			510
261	261	741	291	234	658	601	281	384	479	239	200		218	385	242	300	201	252			200
219	219	236	269	200	232	377	230	212	219	528	204		233	300	276	200	265	243			271
326	326	231	601	202	253	255	392	649	285	202	204		360	262	228	251	203	253			403
419	419	363	312	200	412	215	217	272	218	333	213		230	436	200	200	267	478			350
1516	1516	549	200	220	310	334	288	222	223	200	583		205	295	200	225	219	474			451
458	458	200	210	200	200	319	219	273	424	237	417		200	257	416	200	200	263			300
228	228	481	221	239	291	200	215	200	250	200	353		486	358	224	210	275	264			200
275	275	252	347	884	474	204	316	222	336	208	202		261	479	310	200	606	200			514
653	653	212	226	272	316	465	535	206	200	200	535		551	230	241	200	522	332			297
255	255	428	200	274	6494	252	318	200	260	200	223		1858	481	292	397	396	296			249
203	203	200	231	296	963	292	530	397	227	305	220		631	202	349	334	287	209			1876
412	412	200	200	715	1796	202	216	240	361	318	277		553	200	265	273		200			207
430	430	226	402	300	1789	200	229	365	360	256	233		555	364	354	200		446			200
663	663	397	252	429	1189	533	302	200	200	265	410		936	237	303	291		200			200
389	389	287	205	224	746	333	273	221	402	216	530		233	232	410	298		200			200
423	423	282	415	455	597	295	314	330	313	200	304		314	778	399	200		503			333
305	305	228	404	200	258	200	269	419	1191	221	273		364	248	234	457		237			206
487	487	212	270	200	242	200	337	333	214	435			227	234	247	210		280			200
203	203	225	327	219	365	428	200	792	200	215			322	263	200	200		299			201
468	468	388	280	261	200	374	200	200	303	467			238	385	237	200		200			269
214	214	295	393	357	519	468	356	374	453	200			200	399	489	318					612
200	200	216	200	533	200	319	362	268	258	200			425	216	541	365					824
449	449	219	1259	303	256	405	265	327	203	351			499	249	210	267					303
250	250	431	208	644	361	319	237	475	307	200			328	360	209	367					447
555	555	231	316	366	286	406	358	280	302	236			372	200	316	330					203
247	247	200	266	421	315	200	394	231	247	276			2078	715	269	203					200
200	200	270	379	225	341	347	381	204	972	200			236	220	268	385					292
307	307	287	258	853	285	306	643	224	348	348			215	221	302	216					327
377	377	216	255	200	228	866	223	279	289	234			316	200	249	311					306
380	380	228	315	497	437	228	260	200	768	222			200	200	201	413					233
231	231	254	251	263	277	370	284	225	470	235			209	200	422	254					237
224	224	303	251	200	208	436	200	200	439	241			424	200	286	257					556
249	249	292	391	226	200	241	235	200	231	277			276	200	354	200					202
224	224	221	277	298	238	239	200	200	717	294			200	424	200	279					200
200	200	200	200	394	242	339	420	329	259	220			329	200	241	265					306
213	213	246	348	356	523	200	265	369	308	200			233	248	268	278					473
200	200	237	200	200	535	373	217	237	201	200			200	220	351	323					272
1070	1070	295	271	215	200	291	326	200	219	352			218	223	273	339					232
264	264	220	236	215	208	386	491	335	367	200			349	1306	321	202					243
368	368	200	251	500	292	252	404	347	261	200			284	857	230	261					314
269	269	473	218	200	244	230	201	201	408	233			212	221	225	454					290
213	213	200	567	287	243	212	468	408	269	200			693	321	200	960					244
219	219	545	365	211	223	249	265	358	339	281			200	200	357	337					233
240	240	449	319	238	236	218	200	424	376	287			200	286	217	803					202
268	268	272	299	200	209	200	242	200	455	200			300	407	200						490
223	223	200	212	200	205	204	217	200	201	616			206	281	202						205
200	200	338	200	211	227	200	309	200	471	307			346	328	216						299
375	375	412	269	538	205	308	247	200	396	267			344	414	307						240
276	276	412	349	1326	414	367	200	245	247	498			420	200	208						303
305	305	220	353	1068	332	200	489	615	346	259			200	200	200						408
200	200	276	276	281	214	200	333	631	524	200			499	274	319						254
275	275	331	469	1558	257	211	607	305	275	200			291	316	202						245
312	312	528	200	396	501	492	203	200	200	200			200	235	200						1595
242	242	262	222	1965	311	241	234	210	227	200			213	200	275						221
244	244	647	257	1830	218	258	378	200	325	373			234	284	200						313
201	201	365	253	452	245	208	253	200	258	272			272	253	200						376
359	359	337	251	887	442	200	230	364	200	200			449	328	200						263
353	353	272	200	2046	200	274	211	200	425	200			720	200	291						381
200	200	232	1299	662	200	375	256	220	523	386			238	271	323						202
328	328	200	200	262	243	617	237	220	360	213			200	297	292						245
220	220	202	263	202	209	200	312	265	200	205			841	262	507						205
298	298	420	243	389	203	200	355	263	241	315			200	236	292						223
255	255	358	290	200	230	261	200	200	200	330			303	284	255						813
241	241	224	265	680	261	213	326	214	200	254			404	369	257						208
200	200	267	334	234	307	270	200	251	200	324			208	213	251						377
270	270	793	599	242	610	216	411	405	219	342			261	200	211						1618
362	362	471	549	558	483	537	202	212	441	327			554	295	200						200
380	380	450	226	240	200	346	316	200	200	493			214	621	274						200
200	200	615	318	336	381	414	200	319	200	325			237	253	322						408
651	651	293	481	322	200	562	440	368	200	200			443	386	249						340
369	369	200	314	204	225	248	248	215	206	211			200	666	273						238
214	214	404	441	220	244	335	273	200	311	331			256	200	231						201
200	200	446	336	200	242	217	233	200	507	290			355	222	237						371
301	301	237	213	307	306	200	261	207	200	213			313	200	543						212
261	261	290	363	227	219	212	362	275	228	226			259	261	203						302
345	345	227	216	302	331	314	262	308	237	246			203	308	222						327
200	200	220	448	343	440	276	324	215	243	200			203	562	263						200
266	266	253	709	438	242	292	266	271	213	200				291	327						265
200	200	243	258	246	306	458	218	299	200	306				317	255						440
200	200	344	501	269	219	200	266	235	200	335				286	330						276
202	202	258	498	207	288	203	482	200	200	200				293	339						209
469	469	270	509	200	232	200	212	200	299	200				286	347						729
424	424	247	355	285	200	294	367	234	288	245				236	315						200
228	228	265	200	200	311	517	200	200	477	306				360	237						237
468	468	334	240	341	547	524	332	200	348	435				292	282						200
512	512	225	538	214	461	200	396	287	806	212				238							265
200	200	363	288	204	232	213	200	200	323	200				238							211
200	200	203	243	487	619	200	200	200	272	200				506							555
326	326	255	526	200	200	200	209	200	259	326				263							207
262	262	503	247	274	209	200	320	200	482	200				345							200
221	221	394	348	387	400	200	225	484	227	385				268							219
215	215	228	713	267	200	200	206	200	258	200				205							253
259	259	200	215	200	230	200	322	379	887	242				263							486
200	200	256	200	200	253	238	270	379	265	200				219							265
200	200	251	313	326	203	234	253	202	218	273				297							380
242	242	206	438	290	200	200	200	200	286	255				282							214
200	200	215	276	395	311	250	241	200	252	223				346							212
341	341	205	246	200	324	257	406	381	200	351				366							589
346	346	514	209	458	208	227	200	285	200	533				423							293
708	708	368	421	200	339	226	673	401	234	285				231							477
201	201	366	200	265	200	236	350	280	206	200				239							267
215	215	269	322	243	246	392	200	385	240	217				238							371
200	200	352	205	645	200	354	214	295	668					200							299
306	306	252	351	200	241	200	282	224	215					210							243
274	274	204	200	495	305	256	240	601	254					248							374
335	335	444	356	347	456	200	306	238	319					351							1113
200	200	204	260	274	200	225	205	439	331					210							255
277	277	398	200	200	200	200	347	200	299					265							215
257	257	200	452	200	425	252	271	239	230					230							221
255	255	232	490	200	251	1009	210	298	335					235							250
238	238	200	200	468	340	524	357	349	412					200							242
231	231	209	257	206	437	219	618	292	235					200							200
200	200	1322	200	269	546	238	312	200	281					374							260
303	303	208	207	370	200	368	262	239	251					286							222
444	444	245	660	414	324	265	396	200	208					884							209
277	277	276	452	213	248	231	479	200	200					373							397
288	288	232	200	318	381	237	275	414	523					443							352
417	417	510	498	253	281	251	200	274	200					389							775
286	286	384	369	308	309	364	226	201	327					229							219
346	346	390	234	336	419	211	287	200	200					225							218
223	223	438	377	318	360	240	492	224	219					516							342
298	298	319	225	464	335	302	492	721	248					311							200
416	416	210	415	676	200	213	204	591	253					231							206
327	327	224	239	325	200	547	330	278	263					200							315
210	210	278	200	200	200	200	367	286	417					703							604
206	206	285	204	358	200	437	449	200	370					200							303
394	394	303	345	200	217	237	200	200	393					200							257
200	200	212	241	200	508	313	252	200	358					234							377
200	200	245	213	250	285	248	259	200	200					200							280
200	200	200	545	200	281	275	356	294	241					435							409
223	223	291	263	377	1130	220	295	200	241					200							221
217	217	295	218	259	200	200	222	225	205					368							200
200	200	265	640	200	322	259	278	531	791					216							200
247	247	315	280	405	383	423	207	222	254					368							532
219	219	444	308	241	200	337	336	200	370					341							258
206	206	266	548	331	636	252	202	329	204					272							519
258	258	543	200	267	200	200	230	321	931					292							279
230	230	200	273	300	200	236	439	320	203					434							326
421	421	334	206	228	476	280	478	200	287					228							221
449	449	201	200	200	200	245	325	355	228					200							357
279	279	200	219	330	301	200	200	561	211					222							236
365	365	263	584	547	271	212	438	334	444					445							311
571	571	620	201	227	200	383	339	273	365					257							202
262	262	223	848	233	385	452	200		200					332							251
275	275	211	504	216	485	200	204		204					233							242
436	436	234	272	242	350	243	680		230					362							291
259	259	221	316	210	386	213	226		407					408							329
200	200	216	340	416	414	217	213		344					202							223
343	343	329	329	261	468	200	227		200					200							632
458	458	261	201	220	206	240	430		228					323							378
242	242	372	292	313	216	227	231		328					402							217
200	200	200	1520	253	200	336	414		246					203							244
200	200	200	436	241	386	323	230		353					309							261
416	416	200	454	221	227	819	272		281					241							337
334	334	377	332	206	518	533	365		528					417							292
200	200	200	420	512	294	361	460		209					217							513
200	200	330	303	578	227	235	551		521					265							373
203	203	221	200	200	257	223	309		200					227							409
231	231	387	318	693	310	200	352		554					319							200
200	200	273	266	239	200	200	239		204					311							228
200	200	314	268	262	280	264	200		200					200							254
232	232	360	364	517	200	432	531		216					234							420
214	214	477	228	344	200	373	372		371					318							1057
200	200	390	258	436	200	365	346							362							552
200	200	395	227	1077	200	200	212							200							219
423	423	446	200	349	200	219	596							207							217
353	353	240	200	394	248	327	283							256							258
271	271	343	225	366	204	1106	206							266							231
912	912	355	323	200	229	200	356							674							252
247	247	344	566	271	200	544	479							281							315
275	275	241	498	200	290	344	455							317							200
365	365	313	256	200	436	200	776							243							200
332	332	390	386	200	521	200	246							280							252
250	250	781	253	200	304	469	233							545							438
518	518	243	200	451	203	204	336							232							356
218	218	417	200	200	376	363	457							205							291
260	260	200	751	200	509	291	200														306
486	486	341	284	236	200	212	379														527
285	285	266	779	200	217	345	200														547
200	200	200	1176	492	238	325	308														378
291	291	200	566	293	200	200	335														200
409	409	279	430	624	200	268	293														467
631	631	212	285	232	283	297	230														205
281	281	481	228	654	200	312	330														430
403	403	390	269	284	286	200	375														218
260	260	369	224	329	326	204	297														298
215	215	270	705	410	324	200	200														210
227	227	200	236	337	414	200	216														200
200	200	429	200	343	330	231	200														254
201	201	242	205	200	200	200	269														200
453	453	328	236	283	289	320	261														232
254	254	598	277	230	200	288	220														200
200	200	222	424	200	209	200	267														351
200	200	200	200	428	200	300	200														277
200	200	200	521	252	200	206	228														256
252	252	200	244	377	1431	387	200														387
491	491	207	578	392	600	341	441														200
263	263	200	297	200	277	525	348														200
200	200	200	274	223	276	266	200														292
406	406	290	395	299	258	267	239														345
274	274	212	349	200	458	200	200														304
200	200	204	227	453	384	298	376														200
281	281	202	200	248	200	200	217														259
385	385	200	349	209	402	499	336														582
230	230	329	200	418	202	235	282														200
208	208	210	200	200	304	224	200														235
200	200	214	224	376	370	367	582														583
267	267	1268	257	309	200	590	406														403
506	506	215	519	531	200	201	269														356
204	204	278	260	1096	301	200	335														654
239	239	200	243	478	200	398	226														235
246	246	289	200	200	508	409	247														297
531	531	305	724	306	200	463	347														246
205	205	312	371	389	253	243	244														297
220	220	320	200	767	323	259	200														200
209	209	277	232	200	439	244	363														585
200	200	227	233	266	269	200	200														223
234	234	345	383	304	253	200	296														270
407	407	316	228	276	200	431	200														200
335	335	233	227	506	200	271	200														266
294	294	532	292	200	201	254	201														247
200	200	656	297	238	328	200	221														217
268	268	637	200	200	340	262	350														200
507	507	200	324	200	292	234	337														200
200	200	483	356	200	200	200	216														657
390	390	530	200	200	237	200	200														282
251	251	294	241	228	612	298	200														220
260	260	325	200	370	205	449	344														205
473	473	201	200	292	295	258	200														386
272	272	262	200	357	427	200	212														583
478	478	205	588	280	200	499	210														527
769	769	221	307	412	238	248	200														383
899	899	200	264	209	246	325	271														235
200	200	201	200	271	200	200	237														244
210	210	432	471	210	206	412	200														249
200	200	407	365	200	200	657	200														530
272	272	296	270	271	204	234	333														246
216	216	930	602	1108	200	247	276														546
200	200	226	200	267	351	442	200														214
263	263	277	212	266	200	205	256														200
200	200	200	200	200	200	200	361														542
200	200	200	253	346	276	202	200														200
201	201	284	342	250	305	301	335														235
219	219	430	702	200	318	203	323														388
323	323	295	321	246	266		470														261
200	200	266	851	428	200		291														355
285	285	246	210	254	386		200														225
207	207	251	247	515	200		252														261
200	200	200	200	286	230		216														206
661	661	215	264	394	200		251														240
225	225	221	665	334	345		201														204
214	214	206	400	200	296		252														239
322	322	232	235	353	200		331														588
456	456	414	201	200	328		215														436
200	200	280	200	236	334		205														331
301	301	313	200	200	452		239														706
732	732	277	300	200	200		228														200
237	237	701	286	200	282		210														275
318	318	260	200	260	213		279														292
327	327	240	378	553	238		339														759
264	264	444	345	277	200		754														390
215	215	663	200	259	511		254														417
338	338	200	267	234	200		265														207
255	255	216	238	703	200		203														431
270	270	358	238	219	200		266														350
269	269	301	232	306	329		377														200
218	218	313	380	911	241		228														331
376	376	238	200	304	314		325														302
239	239	214	200	368	320		333														286
229	229	200	304	376	249		736														209
241	241	426	227	651	232		200														200
343	343	382	315	282	406		684														240
323	323	267	274	206	290		391														200
200	200	579	200	236	200		292														278
215	215	412	214	234	236		396														200
343	343	203	268	465	558		200														200
225	225	388	250	200	339		459														431
209	209	232	379	462	200		284														735
318	318	261	200	374	226		552														200
200	200	343	385	200	200		354														464
316	316	267	200	246	247		359														200
340	340	337	200	224	339		269														200
330	330	200	400	200	617		261														243
222	222	276	223	247	249		232														394
200	200	598	200	345	256		200														279
200	200	391	242	200	227		200														229
313	313	200	389	593	200		322														249
332	332	465	293	435	258		373														239
650	650	464	200	237	917		256														200
237	237	223	353	452	207		200														399
223	223	200	200	285	367		292														274
386	386	200	481	466	275		466														513
208	208	261	298	200	200		348														309
335	335	310	353	312	210		200														479
204	204	399	375	439	200		200														345
286	286	268	200	420	200		604														243
486	486	285	467	213	362		200														408
785	785	200	324	347	289		254														468
420	420	409	200	237	284		231														340
560	560	273	453	452	217		200														401
200	200	209	200	200	415		261														374
507	507	288	200	264	413		424														200
400	400	642	200	355	200		483														340
247	247	307	323	200	264		342														351
646	646	207	200	200	200		400														200
527	527	200	200	333	420		400														562
217	217	219	260	249	277		221														317
451	451	200	231	580	680		200														213
231	231	200	331	246	200		200														299
204	204	483	278	210	364		200														200
444	444	200	200	382	286		322														351
313	313	200		403	335		242														278
341	341	356		241	200		260														200
200	200	630		283	210		286														460
345	345	1076		234	224		414														448
289	289	253		200	246		361														281
230	230	200		200	210		1203
315	315	463		253	432		627
300	300	220		331	251		267
300	300	200		233	200		200
207	207	200		200	270		266
389	389	300		253	376		1317
211	211	271		367	280		275
200	200	201		397	409		319
341	341	400		1069	200
238	238	311		2613	218
307	307	206		250	200
535	535	202		264	200
265	265	249		356	237
360	360	400		550	233
329	329	264		384	200
610	610	217		219	324
742	742	523		244	212
258	258	457		682	1157
382	382	200		200
271	271	619		249
351	351	219		215
200	200	216		207
661	661	273		279
226	226	200		208
205	205	204		251
237	237	239		200
228	228	557		385
200	200	432		381
200	200	464		267
389	389	329		634
302	302	381		465
201	201	604		269
562	562	243		200
398	398	342		200
200	200	298		200
253	253	203		440
200	200	283		260
341	341	536		314
472	472	308		288
234	234	250		271
356	356	661		406
212	212	200		200
214	214	200		228
307	307	310		200
200	200	267		200
254	254	253		248
262	262	204		376
332	332	361		327
200	200	246		302
492	492	685		200
327	327	321		200
270	270	200		200
237	237	205		444
274	274	482		1179
242	242	263		322
267	267	201		200
200	200	418		275
200	200	255		200
349	349	397		398
200	200	368		568
433	433	268		200
200	200	686		200
200	200	360		270
397	397	311		345
317	317	427		200
200	200	341		200
358	358	261		212
281	281	403		309
474	474	315		352
200	200	200		258
213	213	217		200
247	247	218		293
288	288	216		200
206	206	200		289
336	336	529		282
302	302	200		240
377	377	305		200
200	200	236		265
210	210	202		218
209	209	207		393
229	229	285		698
219	219	200		239
1020	1020	383		247
402	402	200		356
301	301	203		209
1181	1181	384		269
559	559	210		298
200	200	200		224
579	579	247		288
229	229	365		209
368	368	200		281
200	200	444		289
307	307	330		323
216	216	218		265
200	200	336		259
247	247	276		231
208	208	200		200
234	234	474		208
227	227	596		224
252	252	200		200
445	445	218		241
295	295	200		227
496	496	242		800
314	314	200		218
200	200	200		580
275	275	344		684
420	420	265		205
380	380	233		257
316	316	496		342
200	200	274		387
231	231	217		200
200	200	273		349
361	361	249		335
222	222	299		922
431	431	366		618
682	682	511		279
257	257	431		236
260	260	341		238
293	293	236		439
225	225	203		200
267	267	392		365
436	436	290		580
279	279	602		200
200	200	333		200
423	423	260		266
201	201	237		259
321	321	275		613
200	200	325		320
412	412	271		567
202	202	231		349
252	252	233		200
519	519	301		346
356	356	371		498
379	379	200		273
200	200	200		205
541	541	217		247
298	298	296		298
270	270	200		425
525	525	243
200	200	230
212	212	228
207	207	437
767	767	266
200	200	639
200	200	290
229	229	330
200	200	200
360	360	229
234	234	241
200	200	210
334	334	200
570	570	208
292	292	281
208	208	378
298	298	1060
221	221	349
200	200	200
222	222	297
200	200	389
241	241	338
200	200	580
805	805	227
220	220	210
269	269	232
489	489	200
482	482	735
200	200	365
1053	1053	393
254	254	275
411	411	209
283	283	349
280	280	492
337	337	200
298	298	358
774	774	291
631	631	200
220	220	395
205	205	375
340	340	200
340	340	200
281	281	407
251	251	240
386	386	207
381	381	200
245	245	200
326	326	200
252	252	634
200	200	215
244	244	200
826	826	200
326	326	200
200	200	200
247	247	424
500	500	270
228	228	259
422	422	342
200	200	261
200	200	525
338	338	434
718	718	530
450	450	392
200	200	220
200	200	1183
304	304	200
328	328	200
200	200	314
226	226	381
603	603	200
472	472	200
824	824	249
212	212	386
268	268	205
352	352	232
236	236	249
210	210	207
245	245	214
484	484	575
254	254	208
200	200	431
200	200	200
256	256	200
200	200	240
238	238	595
251	251	303
200	200	327
235	235	374
597	597	419
200	200	450
509	509	522
200	200	200
256	256	326
403	403	294
244	244	200
333	333	200
250	250	200
446	446	419
719	719	213
233	233	926
201	201	217
201	201	296
319	319	385
242	242	283
823	823	274
224	224	343
673	673	236
693	693	200
357	357	216
682	682	200
898	898	352
621	621	206
960	960	437
300	300	243
812	812	200
204	204	252
532	532	226
558	558	462
373	373	200
1513	1513	283
1240	1240	301
215	215	214
358	358	200
352	352	200
331	331	489
254	254	319
402	402	276
588	588	299
245	245	221
272	272	324
547	547	454
360	360	461
442	442	225
529	529	233
309	309	200
419	419	210
254	254	200
381	381	353
342	342	203
249	249	200
207	207	283
232	232	200
246	246	508
219	219	255
234	234	225
244	244	285
236	236	200
762	762	240
234	234	277
310	310	231
569	569	469
242	242	377
226	226	364
272	272	216
223	223	221
245	245	228
422	422	200
291	291	202
291	291	204
521	521	200
258	258	227
209	209	240
364	364	200
309	309	286
352	352	678
245	245	280
320	320	305
768	768	327
283	283	266
237	237	200
616	616	202
401	401	218
258	258	261
523	523	366
231	231	510
214	214	215
287	287	296
216	216	205
364	364	225
459	459	298
605	605	242
209	209	449
220	220	439
314	314	270
266	266	242
249	249	297
252	252	308
515	515	381
289	289	499
265	265	200
264	264	200
252	252	369
200	200	200
650	650	270
505	505	268
287	287	321
200	200	254
200	200	211
329	329	377
328	328	200
460	460	432
201	201	200
299	299	299
350	350	1144
318	318	221
237	237	588
459	459	200
239	239	200
415	415	220
279	279	200
351	351	203
301	301	210
272	272	298
263	263	287
241	241	200
361	361	200
200	200	373
200	200	200
360	360	288
219	219	200
200	200	200
311	311	444
214	214	289
299	299	326
267	267	238
450	450	218
469	469	503
322	322	558
242	242	246
320	320	240
818	818	621
389	389	484
306	306	264
441	441	224
393	393	389
421	421	331
209	209	325
243	243	557
254	254	286
200	200	361
317	317	202
248	248	200
226	226	200
263	263	515
200	200	226
395	395	630
222	222	327
200	200	200
661	661	217
201	201	200
200	200	331
261	261	533
384	384	212
304	304	542
202	202	369
236	236	276
210	210	234
327	327	219
200	200	700
203	203	200
492	492	339
415	415	374
371	371	200
289	289	824
262	262	617
200	200	251
200	200	243
225	225	428
245	245	384
395	395	329
200	200	213
525	525	200
268	268	429
299	299	214
200	200	276
440	440	200
200	200	332
1074	1074	224
433	433	318
358	358	352
364	364	411
200	200	200
344	344	207
244	244	200
544	544	200
219	219	239
200	200	361
493	493	200
202	202	200
242	242	240
209	209	592
365	365	346
294	294	230
382	382	209
343	343	228
415	415	314
200	200	224
555	555	220
294	294	297
270	270	342
351	351	241
1239	1239	200
236	236	313
200	200	215
205	205	200
213	213	297
200	200	251
216	216	201
340	340	200
321	321	207
200	200	218
200	200	200
422	422	558
424	424	242
425	425	258
266	266	200
308	308	341
386	386	200
1273	1273	502
470	470	207
405	405	383
238	238	214
217	217	269
276	276
255	255
200	200
311	311
672	672
365	365
393	393
246	246
255	255
200	200
223	223
200	200
347	347
851	851
827	827
743	743
225	225
311	311
200	200
1301	1301
225	225
200	200
200	200
284	284
200	200
200	200
449	449
200	200
200	200
200	200
209	209
200	200
200	200
200	200
352	352
200	200
200	200
200	200
733	733
336	336
226	226
422	422
200	200
200	200
292	292
210	210
200	200
421	421
316	316
565	565
248	248
211	211
200	200
238	238
359	359
200	200
200	200
200	200
393	393
349	349
403	403
338	338
220	220
200	200
200	200
305	305
321	321
200	200
276	276
200	200
212	212
200	200
252	252
222	222
382	382
200	200
243	243
200	200
1173	1173
205	205
200	200
495	495
220	220
359	359
200	200
348	348
320	320
328	328
200	200
309	309
200	200
200	200
217	217
253	253
200	200
340	340
200	200
295	295
323	323
200	200
361	361
250	250
200	200
200	200
200	200
237	237
423	423
934	934
213	213
305	305
764	764
595	595
251	251
211	211
254	254
755	755
321	321
424	424
321	321
468	468
539	539
250	250
892	892
325	325
387	387
517	517
460	460
464	464
254	254
496	496
265	265
375	375
229	229
203	203
200	200
246	246
330	330
215	215
275	275
224	224
222	222
307	307
422	422
317	317
310	310
258	258
202	202
292	292
202	202
607	607
384	384
259	259
327	327
268	268
276	276
200	200
226	226
298	298
481	481
200	200
215	215
438	438
212	212
218	218
200	200
480	480
770	770
250	250
200	200
328	328
200	200
226	226
370	370
296	296
289	289
302	302
255	255
255	255
302	302
200	200
534	534
709	709
257	257
279	279
200	200
227	227
200	200
267	267
328	328
452	452
370	370
471	471
557	557
200	200
431	431
330	330
226	226
232	232
410	410
224	224
371	371
215	215
352	352
293	293
207	207
378	378
320	320
509	509
270	270
205	205
211	211
200	200
671	671
427	427
200	200
369	369
370	370
294	294
251	251
279	279
346	346
387	387
200	200
247	247
282	282
531	531
1416	1416
206	206
460	460
462	462
458	458
282	282
200	200
415	415
219	219
232	232
203	203
277	277
212	212
208	208
229	229
203	203
340	340
266	266
238	238
334	334
200	200
399	399
200	200
411	411
274	274
358	358
377	377
705	705
397	397
306	306
200	200
375	375
235	235
274	274
230	230
243	243
937	937
200	200
302	302
275	275
329	329
537	537
293	293
202	202
402	402
981	981
1246	1246
336	336
237	237
200	200
420	420
421	421
200	200
356	356
472	472
409	409
862	862
200	200
200	200
243	243
250	250
268	268
497	497
266	266
200	200
219	219
236	236
200	200
200	200
317	317
200	200
366	366
298	298
200	200
450	450
200	200
200	200
231	231
431	431
333
657
371
760
358
200
254
208
586
200
253
230
440
221
356
256
200
234
200
267
486
267
540
200
200
260
377
200
207
329
213
546
217
200
283
200
200
200
213
260
636
444
261
203
256
200
293
949
351
300
200
394
262
304
200
254
200
200
222
282
202
253
200
200
241
200
359
200
200
200
212
205
270
245
293
351
200
353
275
410
200
386
355
273
200
321
200
296
212
220
349
265
200
200
291
396
260
378
407
200
519
200
272
281
206
252
270
200
264
200
240
321
370
323
326
222
277
229
209
220
200
320
201
327
441
209
200
200
311
364
244
368
245
314
200
226
208
653
377
318
402
316
320
262
367
350
281
262
371
515
200
209
299
200
486
247
497
200
286
322
333
215
370
348
295
255
200
317
200
283
221
200
330
227
655
200
246
384
325
203
409
290
242
213
247
343
345
200
418
200
243
338
264
243
245
566
200
404
355
435
310
1012
211
202
322
200
272
217
606
287
294
421
205
247
355
202
200
303
356
204
226
226
530
200
200
238
200
200
200
330
288
200
276
292
200
200
217
213
200
244
203
340
258
643
427
559
435
539
258
375
351
273
263
200
411
304
316
259
200
200
225
284
336
200
222
356
209
304
413
215
236
247
200
318
409
256
263
217
229
316
200
316
506
639
202
200
274
245
244
206
209
200
200
591
237
582
251
200
200
204
282
238
217
200
347
328
502
200
200
263
200
247
257
674
533
200
239
528
202
333
200
237
200
208
200
200
305
318
256
265
216
200
221
435
215
467
200
200
351
200
236
276
200
348
234
222
235
241
277
294
220
200
200
352
200
200
233
200
281
287
200
616
307
267
498
259
200
200
200
200
373
272
200
200
386
213
205
315
330
254
324
342
327
493
325
200
211
331
290
213
226
246
200
200
306
335
200
200
245
306
435
212
200
200
326
200
385
200
242
200
273
255
223
351
533
285
200
217
525
215
205
233
225
224
284
301
459
257
236
202
254
202
545
413
506
225
235
312
834
232
204
200
332
475
213
350
209
265
247
374
288
204
200
200
233
322
649
623
243
664
200
272
200
577
273
300
265
204
620
336
278
616
322
330
345
250
290
255
312
263
273
336
204
208
313
251
200
355
528
200
296
416
354
355
603
200
291
384
200
208
326
307
434
342
347
243
265
230
200
206
210
236
267
376
206
200
227
219
386
285
352
200
243
232
352
200
351
428
217
200
200
1319
507
200
280
681
200
232
694
236
264
216
339
299
200
234
224
552
206
428
377
212
200
277
200
230
200
409
236
324
263
502
249
494
324
283
270
211
631
354
277
234
274
233
251
208
228
363
300
235
305
200
203
307
204
232
259
294
623
281
200
222
249
282
420
203
266
229
331
215
733
[truncated: 9,571 more rows]
