# Supplementary material for: Genome-wide occupancy reveals the localization of H1T2 (H1fnt) to repeat regions and a subset of transcriptionally active chromatin domains in rat spermatids
Source: Epigenetics Chromatin. 2021 Jan 6;14:3. doi: 10.1186/s13072-020-00376-2 (PMC7788777; doi:10.1186/s13072-020-00376-2)
Supplement: Supplementary file 7 — Additional file 7: Table S5. Repeat elements associated with H1T2. Excel file representing the different classes of repeat elements associated with H1T2. [file 13072_2020_376_MOESM7_ESM.xlsx]

## Sheet: Sheet1
Repeats	Number of peaks
L1_Rn|LINE|L1	5480
LTR|ERV1	403
Simple_repeat	324
LTR|ERVK	212
Satellite	208
LTR|ERVL	50
LTR|ERVL-MaLR	43
SINE|B2	27
Low_complexity	25
SINE|B4	24
SINE|Alu	20
Other	16
SINE|ID	10
hAT-Charlie	4
