# Supplementary material for: Genome-wide occupancy reveals the localization of H1T2 (H1fnt) to repeat regions and a subset of transcriptionally active chromatin domains in rat spermatids
Source: Epigenetics Chromatin. 2021 Jan 6;14:3. doi: 10.1186/s13072-020-00376-2 (PMC7788777; doi:10.1186/s13072-020-00376-2)
Supplement: Supplementary file 8 — Additional file 8: Table S6. LINE elements subclasses associated with H1T2. Representative excel file of the subclasses of LINE repeats associated with H1T2. [file 13072_2020_376_MOESM8_ESM.xlsx]

## Sheet: Sheet1
L1_Rn|LINE|L1	3349
L1_Rat1|LINE|L1	1368
RNHAL1|LINE|L1	507
L1_Rat2|LINE|L1	99
L1_Rn2|LINE|L1	42
L1_Rat3|LINE|L1	14
L1_Rat4|LINE|L1	14
Lx|LINE|L1	11
Lx4B|LINE|L1	16
Lx2B|LINE|L1	1
L1_Mur2|LINE|L1	2
L1_Mur3|LINE|L1	1
L1VL4a|LINE|L1	3
Lx4A|LINE|L1	5
Lx9|LINE|L1	0
Lx5|LINE|L1	10
Lx3A|LINE|L1	5
L1_Mur1|LINE|L1	1
Lx5b|LINE|L1	2
Lx2A1|LINE|L1	1
L1MA4|LINE|L1	0
'Other|LINE|L1	0
