# Supplementary material for: Genome-wide occupancy reveals the localization of H1T2 (H1fnt) to repeat regions and a subset of transcriptionally active chromatin domains in rat spermatids
Source: Epigenetics Chromatin. 2021 Jan 6;14:3. doi: 10.1186/s13072-020-00376-2 (PMC7788777; doi:10.1186/s13072-020-00376-2)
Supplement: Supplementary file 9 — Additional file 9: Table S7. Motif identification. Table represents the significant motifs identified from the overlapping peak summits using MEME analysis. [file 13072_2020_376_MOESM9_ESM.xlsx]

## Sheet: Sheet2
Motif	Motif id	Motif width	Percentage of peaks with occurrences	e-value	Similar/known motifs
TTYYYKSTCTGWTTCYTTCAG	OOOPS MEME1	21	55.3203	2.3e-399
CCTSCBGCTCCTGKS	OOOPS MEME2	15	30.5385	1.3e-206
ASTTCTCTGCWBCM	OOOPS MEME3	14	41.9483	4.5e-113
