# Supplementary material for: Genome-wide occupancy reveals the localization of H1T2 (H1fnt) to repeat regions and a subset of transcriptionally active chromatin domains in rat spermatids
Source: Epigenetics Chromatin. 2021 Jan 6;14:3. doi: 10.1186/s13072-020-00376-2 (PMC7788777; doi:10.1186/s13072-020-00376-2)
Supplement: Supplementary file 11 — Additional file 11: Table S9. GO enrichment analysis of the genes whose promoter-TSS is occupied by H1T2. Excel file related to Fig. 4c: GO analysis_DAVID_Molecular function. [file 13072_2020_376_MOESM11_ESM.xlsx]

## Sheet: GO Molecular function
Category	Term	Count	%	PValue	Genes	List Total	Pop Hits	Pop Total	Fold Enrichment	Bonferroni	Benjamini	FDR
GOTERM_MF_2	GO:0097159~organic cyclic compound binding	115	36.9775	0.000105838	RALY, ADCY3, HIST2H2AA3, MRPL41, EIF5, EIF5B, SART3, RAB1A, ATP2B1, SLC16A1, H2AFV, RAB28, AAK1, HOXC5, GNL1, TBPL1, TWIST2, PHOX2A, PABPN1, NUDT2, ROCK1, CSNK1G2, MTA2, ST13, RBPMS, SPDEF, DDX31, TGIF1, ZFP513, CAMTA1, ZFP358, HMGB2, SRSF10, PABPC4, ARF6, MYBL1, LIN28A, TK2, ARNT, CERS2, TEF, PABPC1, EIF3J, PLAGL2, KLF5, EEF1A1, MRPS24, AK3, AK4, AK8, SRSF2, PRKAR1B, SMARCC1, HIVEP2, GPATCH4, RN…	247	5726	16469	1.33911	0.00464629	0.00464629	0.0989756
GOTERM_MF_2	GO:1901363~heterocyclic compound binding	113	36.3344	0.000152533	RALY, ADCY3, HIST2H2AA3, MRPL41, EIF5, EIF5B, SART3, RAB1A, ATP2B1, H2AFV, RAB28, AAK1, HOXC5, GNL1, TBPL1, TWIST2, PHOX2A, PABPN1, NUDT2, ROCK1, CSNK1G2, MTA2, ST13, RBPMS, SPDEF, DDX31, TGIF1, ZFP513, CAMTA1, ZFP358, HMGB2, SRSF10, PABPC4, ARF6, MYBL1, LIN28A, TK2, ARNT, CERS2, TEF, PABPC1, EIF3J, PLAGL2, KLF5, EEF1A1, MRPS24, AK3, AK4, AK8, SRSF2, PRKAR1B, SMARCC1, HIVEP2, GPATCH4, RNPC3, GTF3…	247	5645	16469	1.3347	0.00668948	0.00335035	0.142615
GOTERM_MF_2	GO:0016740~transferase activity	53	17.0418	0.00141874	ILKAP, HEXA, PRKAG2, EZH2, FAM20C, DPY19L3, ACVR1B, KLHL8, ALAS1, AAK1, BRD4, MAPKBP1, METTL9, ZDHHC1, ROCK1, CSNK1G2, PRKAB2, PAPD7, PKN2, MINK1, UBE2F, UBE2I, SKP1, CDS1, UBE2B, PDIK1L, FBXL8, ASH1L, DHPS, TK2, ZDHHC23, STK40, MAP3K2, CERS2, ATIC, ANKIB1, NEDD4L, STK19, AGK, UAP1, MAT2A, KANSL3, UST, AK3, HDDC3, NADK, AK4, AK8, GFPT1, PRKAR1B, FBXO30, MBOAT2, KCTD13	247	2311	16469	1.52914	0.0605575	0.0206076	1.31949
GOTERM_MF_2	GO:0005515~protein binding	122	39.2283	0.00274802	PDP1, DLC1, ADCY3, HIST2H2AA3, MAU2, VAPB, EIF5, CAPZA1, EIF5B, PDLIM3, ITSN1, SART3, RAB1A, HOOK3, ATP2B1, SLC16A1, S1PR1, H2AFV, AAK1, SLC4A1, TWIST2, CUTA, PABPN1, PTPRM, ROCK1, CSNK1G2, MTA2, PRKAB2, BTBD6, SKP1, ST13, RBPMS, TNNT1, TGIF1, TNFAIP2, ORAI1, HMGB2, ARPC4, ARF6, ARPC5, LIN28A, ARNT, DNAAF1, TEF, ANKIB1, SCARB2, PABPC1, KLF5, EEF1A1, PHACTR2, UAP1, FIBP, OMP, AGBL5, AK3, SRSF2, PR…	247	6637	16469	1.22563	0.114036	0.0298162	2.54166
GOTERM_MF_2	GO:0036094~small molecule binding	54	17.3633	0.00481241	RALY, ADCY3, ATL1, FIGNL1, PRKAG2, EIF5, EIF5B, RHOQ, SART3, RAB1A, ATP2B1, ACVR1B, RAB28, AAK1, CREG1, SRD5A1, AGAP2, GNL1, PABPN1, RAP2A, NUDT2, ROCK1, CSNK1G2, PKN2, MINK1, UBE2F, UBE2I, UBE2B, ST13, PDIK1L, RBPMS, CNBD2, DDX31, SRSF10, PABPC4, ARF6, ARHGAP35, TK2, STK40, MAP3K2, DHCR7, DHX15, PABPC1, EEF1A1, MAT2A, AK3, AK4, AK8, SRSF2, NRAS, PRKAR1B, PTCH1, RNPC3	247	2506	16469	1.43676	0.191243	0.041563	4.41291
GOTERM_MF_2	GO:0097367~carbohydrate derivative binding	45	14.4695	0.01818	ADCY3, ATL1, FIGNL1, PRKAG2, EIF5, EIF5B, RHOQ, ARHGAP35, ARF6, TK2, RAB1A, ATP2B1, ACVR1B, STK40, MAP3K2, RAB28, AAK1, CREG1, DHX15, GNL1, AGAP2, EEF1A1, RAP2A, NUDT2, ROCK1, MAT2A, CSNK1G2, AK3, PKN2, UBE2F, MINK1, UBE2I, AK4, UBE2B, COL5A1, AK8, ST13, PDIK1L, NRAS, CNBD2, PRKAR1B, DDX31, PTCH1, ADAMTS5	247	2152	16469	1.39425	0.55393	0.125888	15.7728
GOTERM_MF_2	GO:0043167~ion binding	70	22.508	0.0257826	ADCY3, PDP1, EFCC1, GTF3A, NPEPL1, ILKAP, CLSTN2, FIGNL1, FAM20C, FOXK2, RNPEPL1, PDLIM3, EIF5B, CTCF, ITSN1, PTEN, ATP2B1, ACVR1B, ALAS1, SLC25A24, PEX2, NR2F6, BRD4, ENOPH1, AGAP2, CUTA, ZDHHC1, ADAM10, ROCK1, C2CD5, CSNK1G2, MTA2, ADNP, ISCA2, ASH1L, PYGO1, JMJD1C, ADAMTS5, ZFP513, CYP51, ZFP358, SVS1, ING2, ZFP398, ZBTB12, NR3C2, LIN28A, ZC3H6, ZDHHC23, ZFP36L2, CALML4, ETFDH, MUS81, LIMD2, A…	247	3722	16469	1.25398	0.683146	0.151417	21.681
GOTERM_MF_2	GO:0044877~macromolecular complex binding	32	10.2894	0.0370299	PDP1, HMGB2, ING2, CAPZA1, EZH2, ARHGAP35, ARPC4, CTCF, ARPC5, PTEN, ACVR1B, BAG6, AAK1, BRD4, KPNB1, APBA1, TWIST2, BRD2, MTA2, ADNP, PHF12, ST13, NRAS, ARPC5L, MSL1, SMARCC1, ASH1L, PYGO1, TGIF1, PTCH1, FCGR2A, JMJD1C	247	1490	16469	1.43197	0.809908	0.187412	29.7437
GOTERM_MF_2	GO:0003700~transcription factor activity, sequence-specific DNA binding	23	7.3955	0.0593986	PHOX2A, KLF5, CAMTA1, GTF3A, HMGB2, E2F6, FOXJ1, MTA2, FOXK2, NR3C2, ARHGAP35, CTCF, MYBL1, ARNT, LOC257642, HOXC5, TEF, SPDEF, NR2F6, HIVEP2, TGIF1, TWIST2, PLAGL2	247	1033	16469	1.48456	0.932416	0.258719	43.6116
GOTERM_MF_2	GO:0033218~amide binding	9	2.89389	0.0792375	RT1-CE1, IPO13, CSNK1G2, RNPEPL1, OMP, ADNP, SRD5A1, KPNB1, APBA1	247	298	16469	2.01371	0.973546	0.304576	53.8072
