# Supplementary material for: Genome-wide occupancy reveals the localization of H1T2 (H1fnt) to repeat regions and a subset of transcriptionally active chromatin domains in rat spermatids
Source: Epigenetics Chromatin. 2021 Jan 6;14:3. doi: 10.1186/s13072-020-00376-2 (PMC7788777; doi:10.1186/s13072-020-00376-2)
Supplement: Supplementary file 12 — Additional file 12: Table S10. H1T2 IP/MS analysis. List of H1T2 associated protein identified by mass spectrometric analysis (≥ 4 number of unique peptides). [file 13072_2020_376_MOESM12_ESM.xlsx]

## Sheet: with RNase
Unique	Total	reference	Gene Symbol	MWT(kDa)	AVG	Sum Intensity	Intensity%	Coverage %
43	46	Q62812_MYH9_RAT	Myh9	226.2	3.5802	54000000	0.95	0.233
27	28	P30427_PLEC_RAT	Plec	533.21	2.5587	38000000	0.68	0.077
25	41	P85108_TBB2A_RAT	Tubb2a	49.87	3.3785	160000000	2.88	0.503
25	29	P06761_GRP78_RAT	Hspa5	72.3	3.1206	110000000	2.02	0.387
24	27	P10719_ATPB_RAT	Atp5b	56.32	3.204	34000000	0.61	0.569
23	28	P63018_HSP7C_RAT	Hspa8	70.83	3.3176	89000000	1.57	0.402
22	24	P48679_LMNA_RAT	Lmna	74.28	3.1078	110000000	1.9	0.266
19	24	P11980_KPYM_RAT	Pkm	57.78	3.243	110000000	2.03	0.273
19	23	P05197_EF2_RAT	Eef2	95.22	3.0215	52000000	0.92	0.219
18	28	P62630_EF1A1_RAT	Eef1a1	50.08	2.5234	250000000	4.39	0.405
16	21	G3V9A3_G3V9A3_RAT	Sfn	27.73	2.8518	89000000	1.57	0.319
16	21	Q5XIF6_TBA4A_RAT	Tuba4a	49.89	2.8402	160000000	2.78	0.373
15	16	C0JPT7_C0JPT7_RAT	Flna	280.32	2.4092	10000000	0.19	0.092
14	17	P82995_HS90A_RAT	Hsp90aa1	84.76	3.2481	29000000	0.51	0.211
14	15	P11442_CLH1_RAT	Cltc	191.48	3.0481	150000000	2.67	0.135
13	15	P38650_DYHC1_RAT	Dync1h1	531.92	3.1161	7100000	0.13	0.037
13	15	Q63716_PRDX1_RAT	Prdx1	22.1	2.4937	32000000	0.56	0.442
13	14	Q9QXQ0_ACTN4_RAT	Actn4	104.85	2.9873	14000000	0.25	0.21
12	24	P04797_G3P_RAT	Gapdh	35.81	2.7571	92000000	1.62	0.264
12	17	Q07936_ANXA2_RAT	Anxa2	38.65	3.4596	140000000	2.5	0.271
12	17	P68035_ACTC_RAT	Actc1	41.99	2.6514	150000000	2.59	0.268
11	24	IGHG_RABIT		35.38	2.0963	950000000	16.85	0.303
11	12	F1M9V7_F1M9V7_RAT	Npepps	103.28	3.0828	6100000	0.11	0.175
10	10	P34058_HS90B_RAT	Hsp90ab1	83.23	2.8107	10000000	0.18	0.152
9	23	P63259_ACTG_RAT	Actg1	41.77	3.5432	200000000	3.6	0.256
9	12	P55063_HS71L_RAT	Hspa1l	70.51	3.2732	40000000	0.7	0.179
9	12	Q6P3V8_Q6P3V8_RAT	Eif4a1	46.12	2.8347	11000000	0.19	0.177
9	11	Q6P9T8_TBB4B_RAT	Tubb4b	49.77	3.1869	30000000	0.53	0.202
9	11	P63245_RACK1_RAT	Rack1	35.05	2.6619	27000000	0.48	0.24
9	10	P07150_ANXA1_RAT	Anxa1	38.8	3.4177	91000000	1.61	0.208
9	10	P62909_RS3_RAT	Rps3	26.66	3.0724	16000000	0.28	0.403
9	10	P15999_ATPA_RAT	Atp5a1	59.72	3.0413	8800000	0.16	0.235
9	9	D3ZJ50_D3ZJ50_RAT	Pkp3	89.84	2.5153	12000000	0.2	0.096
8	12	P35213_1433B_RAT	Ywhab	28.04	2.9154	51000000	0.9	0.293
8	10	P14659_HSP72_RAT	Hspa2	69.6	3.4083	6400000	0.11	0.13
8	10	Q00715_H2B1_RAT		13.98	3.0773	21000000	0.37	0.328
8	10	P62804_H4_RAT	Hist1h4b	11.36	2.7008	53000000	0.94	0.515
8	9	P46462_TERA_RAT	Vcp	89.29	2.8618	6600000	0.12	0.134
8	8	Q5XFX0_TAGL2_RAT	Tagln2	22.38	3.5001	9200000	0.16	0.392
8	8	P84079_ARF1_RAT	Arf1	20.68	3.3198	7300000	0.13	0.514
8	8	D4ADE8_D4ADE8_RAT	Ddx3x	34.32	3.0971	7000000	0.12	0.26
8	8	Q63610_TPM3_RAT	Tpm3	28.99	2.6593	8100000	0.14	0.29
8	8	P04636_MDHM_RAT	Mdh2	35.66	2.5038	8200000	0.14	0.237
7	10	Q5RKI1_IF4A2_RAT	Eif4a2	46.37	3.376	18000000	0.33	0.157
7	8	Q9Z1P2_ACTN1_RAT	Actn1	102.9	3.9058	47000000	0.83	0.095
7	8	P04642_LDHA_RAT	Ldha	36.43	2.8547	48000000	0.85	0.214
7	8	Q63598_PLST_RAT	Pls3	70.64	2.6913	5700000	0.1	0.141
7	7	P05065_ALDOA_RAT	Aldoa	39.33	2.8714	13000000	0.23	0.258
7	7	P16617_PGK1_RAT	Pgk1	44.51	2.6495	8700000	0.15	0.288
7	7	P29314_RS9_RAT	Rps9	22.58	2.0135	4700000	0.0824	0.263
6	10	P04764_ENOA_RAT	Eno1	47.1	2.7288	79000000	1.4	0.154
6	9	Q4QRB4_TBB3_RAT	Tubb3	50.39	2.9283	5300000	0.0946	0.231
6	8	P62815_VATB2_RAT	Atp6v1b2	56.51	3.1679	3900000	0.0699	0.178
6	8	Q6AXV6_SPERT_RAT	Spert	51.98	2.4476	2200000	0.0383	0.177
6	7	P63102_1433Z_RAT	Ywhaz	27.75	3.9614	38000000	0.67	0.282
6	7	P09527_RAB7A_RAT	Rab7a	23.49	3.7007	5400000	0.0962	0.372
6	7	Q80YN6_Q80YN6_RAT	LOC641544	49.84	3.2885	12000000	0.22	0.139
6	7	P19945_RLA0_RAT	Rplp0	34.19	3.2861	10000000	0.18	0.227
6	7	D4A133_D4A133_RAT	Atp6v1a	68.22	3.1195	2600000	0.0456	0.169
6	7	P23928_CRYAB_RAT	Cryab	20.08	2.9688	11000000	0.2	0.326
6	7	P85973_PNPH_RAT	Pnp	32.28	2.8561	12000000	0.21	0.211
6	7	Q6AYD3_PA2G4_RAT	Pa2g4	43.63	2.3297	5600000	0.0989	0.173
6	6	G3V7Q7_G3V7Q7_RAT	Iqgap1	188.71	3.3524	3100000	0.055	0.066
6	6	P0DMW0_HS71A_RAT	Hspa1a	70.14	3.2305	22000000	0.4	0.103
6	6	P31977_EZRI_RAT	Ezr	69.35	3.0747	6500000	0.12	0.106
6	6	A7VJC2_ROA2_RAT	Hnrnpa2b1	37.45	2.6366	6200000	0.11	0.193
6	6	Q68FR6_EF1G_RAT	Eef1g	50.03	2.3296	8600000	0.15	0.121
5	17	P62986_RL40_RAT	Uba52	14.72	2.7406	99000000	1.76	0.367
5	7	P61980_HNRPK_RAT	Hnrnpk	50.94	3.4186	3900000	0.0686	0.156
5	6	Q5XI32_CAPZB_RAT	Capzb	30.61	3.2182	6600000	0.12	0.213
5	6	P10760_SAHH_RAT	Ahcy	47.51	3.158	3800000	0.0664	0.13
5	6	P04785_PDIA1_RAT	P4hb	56.92	3.0904	5500000	0.0975	0.118
5	6	P01946_HBA_RAT	Hba1	15.32	2.8788	8500000	0.15	0.408
5	6	Q5U300_UBA1_RAT	Uba1	117.71	2.7633	3400000	0.0609	0.069
5	6	Q32Q05_OTU1_RAT	Yod1	37.38	2.6292	7900000	0.14	0.143
5	6	P62161_CALM_RAT	Calm1	16.83	2.5103	22000000	0.38	0.443
5	5	P38983_RSSA_RAT	Rpsa	32.8	3.971	6000000	0.11	0.173
5	5	B2RYG6_OTUB1_RAT	Otub1	31.25	3.1762	3300000	0.0588	0.232
5	5	Q06647_ATPO_RAT	Atp5o	23.38	3.1106	10000000	0.18	0.305
5	5	P85972_VINC_RAT	Vcl	116.54	2.9657	3700000	0.0653	0.068
5	5	Q5M7U6_ARP2_RAT	Actr2	44.71	2.8957	2300000	0.0408	0.142
5	5	Q9EPH8_PABP1_RAT	Pabpc1	70.66	2.8306	2500000	0.0436	0.097
5	5	P48500_TPIS_RAT	Tpi1	26.83	2.7763	3700000	0.0652	0.273
5	5	Q9QZA2_PDC6I_RAT	Pdcd6ip	96.57	2.7709	4400000	0.0775	0.064
5	5	P62246_RS15A_RAT	Rps15a	14.83	2.7051	7100000	0.13	0.438
5	5	O35763_MOES_RAT	Msn	67.7	2.6567	2200000	0.0385	0.095
5	5	Q5EB77_RAB18_RAT	Rab18	22.96	2.6499	2200000	0.0387	0.335
5	5	Q4QQV4_Q4QQV4_RAT	Hars	57.32	2.6211	3100000	0.0555	0.11
5	5	P85970_ARPC2_RAT	Arpc2	34.37	2.0849	3500000	0.0619	0.193
4	7	P68370_TBA1A_RAT	Tuba1a	50.1	3.5759	59000000	1.05	0.12
4	6	Q4FZT6_H2A3_RAT		14.11	3.3907	68000000	1.2	0.354
4	6	B5DES0_B5DES0_RAT	Snrpd2	13.52	3.2354	3000000	0.0538	0.322
4	5	Q00729_H2B1A_RAT	Hist1h2ba	14.22	3.5551	3800000	0.0673	0.189
4	5	P50399_GDIB_RAT	Gdi2	50.5	3.4584	2800000	0.049	0.187
4	5	Q4FZU6_ANXA8_RAT	Anxa8	36.68	3.2912	3300000	0.0578	0.156
4	5	D4AC23_D4AC23_RAT	Cct7	59.62	2.8036	2400000	0.0429	0.088
4	5	P70564_SPB5_RAT	Serpinb5	42.04	2.6365	48000000	0.86	0.109
4	5	Q5XIH7_PHB2_RAT	Phb2	33.29	2.5535	2000000	0.0361	0.157
4	5	P42930_HSPB1_RAT	Hspb1	22.88	2.1814	25000000	0.45	0.15
4	4	P17220_PSA2_RAT	Psma2	25.91	4.1308	2500000	0.0437	0.325
4	4	D3ZN21_D3ZN21_RAT	Ddx3y	72.95	3.3426	4100000	0.0725	0.071
4	4	P04762_CATA_RAT	Cat	59.72	3.2045	3400000	0.0608	0.065
4	4	P11240_COX5A_RAT	Cox5a	16.12	3.1333	5200000	0.0914	0.329
4	4	P25113_PGAM1_RAT	Pgam1	28.81	3.0918	12000000	0.21	0.173
4	4	P07335_KCRB_RAT	Ckb	42.7	3.0237	1100000	0.0193	0.205
4	4	P35435_ATPG_RAT	Atp5c1	30.17	2.9351	7100000	0.13	0.187
4	4	P04256_ROA1_RAT	Hnrnpa1	34.19	2.9015	2200000	0.0393	0.084
4	4	P11884_ALDH2_RAT	Aldh2	56.45	2.8809	1400000	0.0248	0.112
4	4	A0A0G2JUA5_A0A0G2JUA5_RAT	Ahnak	580.75	2.8268	2600000	0.046	0.01
4	4	D4A0T0_D4A0T0_RAT	Ndufb10	20.85	2.8091	2600000	0.0454	0.278
4	4	Q66X93_SND1_RAT	Snd1	101.89	2.7249	1300000	0.0225	0.084
4	4	P62260_1433E_RAT	Ywhae	29.16	2.7215	4500000	0.0792	0.231
4	4	D3ZVQ0_D3ZVQ0_RAT	Usp5	95.72	2.6741	1500000	0.0269	0.063
4	4	P27952_RS2_RAT	Rps2	31.21	2.4953	4800000	0.0845	0.13
4	4	D3ZWE3_D3ZWE3_RAT	Pof1b	67.62	2.4762	4200000	0.0745	0.077
4	4	Q6P502_TCPG_RAT	Cct3	60.61	2.4666	4100000	0.072	0.103
4	4	P62250_RS16_RAT	Rps16	16.44	2.321	2400000	0.0425	0.253
3	4	P68255_1433T_RAT	Ywhaq	27.76	4.3752	3300000	0.0582	0.184
3	4	P45592_COF1_RAT	Cfl1	18.52	3.8784	9600000	0.17	0.187
3	4	P49432_ODPB_RAT	Pdhb	38.96	3.5464	2100000	0.0378	0.12
3	4	D3ZKA0_D3ZKA0_RAT	Serpinb13	44.22	2.7662	10000000	0.18	0.09
3	4	P42123_LDHB_RAT	Ldhb	36.59	2.5477	15000000	0.27	0.09
3	4	P84245_H33_RAT	H3f3b	15.32	1.812	14000000	0.24	0.169
3	3	P02091_HBB1_RAT	Hbb	15.97	4.1329	2900000	0.0515	0.218
3	3	P17077_RL9_RAT	Rpl9	21.88	4.0593	2400000	0.0417	0.286
3	3	Q6SA19_Q6SA19_RAT	LOC500959	26.85	3.6936	5200000	0.0918	0.173
3	3	G3V9R8_HNRPC_RAT	Hnrnpc	32.84	3.5088	1400000	0.0252	0.131
3	3	P62142_PP1B_RAT	Ppp1cb	37.16	3.3737	1800000	0.032	0.116
3	3	Q3T1K5_CAZA2_RAT	Capza2	32.95	3.2965	1100000	0.0204	0.21
3	3	P97571_CAN1_RAT	Capn1	82.07	3.2627	2500000	0.045	0.055
3	3	P18421_PSB1_RAT	Psmb1	26.46	3.2556	2300000	0.0409	0.179
3	3	Q5RK28_NMES1_RAT	Nmes1	9.59	3.1512	8400000	0.15	0.386
3	3	Q6NYB7_RAB1A_RAT	Rab1A	22.66	3.1417	3400000	0.0597	0.22
3	3	B5DF91_ELAV1_RAT	Elavl1	36.15	3.1338	1600000	0.0287	0.129
3	3	B2GUZ5_CAZA1_RAT	Capza1	32.89	3.0749	4900000	0.0875	0.15
3	3	O88600_HSP74_RAT	Hspa4	94	3.0578	960000	0.017	0.051
3	3	P60901_PSA6_RAT	Psma6	27.38	3.0536	2300000	0.04	0.163
3	3	Q6B345_S10AB_RAT	S100a11	11.06	3.0525	8700000	0.15	0.265
3	3	P27881_HXK2_RAT	Hk2	102.48	3.0461	1500000	0.0265	0.051
3	3	P63331_PP2AA_RAT	Ppp2ca	35.59	2.9678	1100000	0.0199	0.165
3	3	P85515_ACTZ_RAT	Actr1a	42.59	2.9607	2700000	0.0481	0.106
3	3	P63326_RS10_RAT	Rps10	18.9	2.9539	690000	0.0121	0.236
3	3	D4A8D5_D4A8D5_RAT	Flnb	275.14	2.9237	5400000	0.0958	0.014
3	3	Q7TP98_ILF2_RAT	Ilf2	51.35	2.9082	840000	0.0149	0.093
3	3	Q8K586_RANT_RAT	Rasl2-9	24.44	2.8329	48000000	0.85	0.12
3	3	Q60587_ECHB_RAT	Hadhb	51.38	2.8185	910000	0.0162	0.061
3	3	Q6AYK8_EIF3D_RAT	Eif3d	63.95	2.8064	890000	0.0158	0.084
3	3	Q4V7C7_ARP3_RAT	Actr3	47.33	2.731	3100000	0.0545	0.122
3	3	Q5RK17_Q5RK17_RAT	Diablo	26.89	2.675	1900000	0.0338	0.169
3	3	Q566E4_Q566E4_RAT	Hnrnpr	70.83	2.5865	500000	0.0089	0.06
3	3	Q6P6V0_G6PI_RAT	Gpi	62.79	2.5685	1200000	0.0211	0.054
3	3	Q9JLJ3_AL9A1_RAT	Aldh9a1	53.62	2.5391	1200000	0.0217	0.069
3	3	P21533_RL6_RAT	Rpl6	33.54	2.5095	3800000	0.0674	0.121
3	3	P11517_HBB2_RAT		15.97	2.4984	4800000	0.085	0.224
3	3	P62271_RS18_RAT	Rps18	17.71	2.4684	1900000	0.0336	0.191
3	3	Q78P75_DYL2_RAT	Dynll2	10.34	2.3585	2100000	0.0368	0.258
3	3	P11598_PDIA3_RAT	Pdia3	56.59	2.3281	1700000	0.0308	0.057
3	3	P12075_COX5B_RAT	Cox5b	13.91	2.3157	1700000	0.03	0.295
3	3	P62914_RL11_RAT	Rpl11	20.24	2.2836	2700000	0.0473	0.219
3	3	Q63355_MYO1C_RAT	Myo1c	119.74	2.1499	760000	0.0135	0.046
3	3	D3ZYB8_D3ZYB8_RAT	Tex15	341.45	1.8748	11000000	0.2	0.012
2	11	KAC4_RABIT		11.04	3.3038	130000000	2.26	0.369
2	7	A0A0G2JUG1_A0A0G2JUG1_RAT		57.42	3.1615	170000000	3.03	0.026
2	4	P19804_NDKB_RAT	Nme2	17.27	3.9291	1800000	0.0313	0.191
2	4	Q5U206_CALL3_RAT	Calml3	16.79	3.8452	13000000	0.23	0.107
2	4	P35565_CALX_RAT	Canx	67.21	3.59	4000000	0.071	0.052
2	4	P55053_FABP5_RAT	Fabp5	15.05	2.4366	260000000	4.64	0.074
2	3	Q00438_PTBP1_RAT	Ptbp1	59.32	3.663	1600000	0.0289	0.077
2	3	P19234_NDUV2_RAT	Ndufv2	27.36	3.4345	1300000	0.0236	0.093
2	3	B2GUX5_B2GUX5_RAT	Nt5c3a	33.79	3.3692	1100000	0.0197	0.098
2	3	Q6AYU5_Q6AYU5_RAT	Pcbp2	38.56	3.266	1700000	0.0293	0.09
2	3	P25235_RPN2_RAT	Rpn2	69.04	2.9402	1000000	0.018	0.06
2	3	Q6TXE9_Q6TXE9_RAT	Eprs	166.68	2.8476	1700000	0.0301	0.02
2	3	P15429_ENOB_RAT	Eno3	46.98	2.837	34000000	0.6	0.055
2	3	P11951_CX6C2_RAT	Cox6c2	8.45	2.4983	1200000	0.0216	0.25
2	3	A0A0G2K313_A0A0G2K313_RAT	Lonrf1	92.28	2.1708	49000000	0.87	0.028
2	3	Q62909_KIF2C_RAT	Kif2c	75.52	1.8429	42000000	0.75	0.016
2	2	P10536_RAB1B_RAT	Rab1b	22.15	4.2241	2400000	0.043	0.199
2	2	P62332_ARF6_RAT	Arf6	20.07	4.1846	760000	0.0134	0.177
2	2	P40112_PSB3_RAT	Psmb3	22.95	4.1538	1600000	0.028	0.166
2	2	D4A3P0_D4A3P0_RAT	Ybx2	38.07	3.9954	700000	0.0124	0.123
2	2	G3V765_G3V765_RAT	Evpl	230.97	3.9226	1300000	0.0231	0.014
2	2	P69897_TBB5_RAT	Tubb5	49.64	3.8032	2500000	0.0447	0.072
2	2	P97852_DHB4_RAT	Hsd17b4	79.38	3.7691	1300000	0.0236	0.035
2	2	O55096_DPP3_RAT	Dpp3	82.99	3.7111	530000	0.0094	0.05
2	2	P13084_NPM_RAT	Npm1	32.54	3.6978	660000	0.0117	0.168
2	2	P55260_ANXA4_RAT	Anxa4	35.83	3.6898	920000	0.0163	0.088
2	2	Q63945_SET_RAT	Set	33.39	3.6809	1600000	0.028	0.083
2	2	P09495_TPM4_RAT	Tpm4	28.49	3.6212	2700000	0.047	0.044
2	2	Q68FP1_GELS_RAT	Gsn	86.01	3.5835	1600000	0.0285	0.031
2	2	A0A0G2JUD2_A0A0G2JUD2_RAT	Sar1a	34.5	3.5654	690000	0.0122	0.098
2	2	B4F772_B4F772_RAT	Hspa4l	94.16	3.4785	1200000	0.0205	0.032
2	2	D4ACB8_D4ACB8_RAT	Cct8	59.55	3.4672	4800000	0.0846	0.04
2	2	Q8CFN2_CDC42_RAT	Cdc42	21.25	3.4475	690000	0.0122	0.199
2	2	Q6URK4_ROA3_RAT	Hnrnpa3	39.63	3.4454	1700000	0.0296	0.1
2	2	F1LUM5_F1LUM5_RAT	Tubal3	42.81	3.4231	2200000	0.0384	0.045
2	2	P62850_RS24_RAT	Rps24	15.41	3.3496	830000	0.0148	0.203
2	2	P48004_PSA7_RAT	Psma7	28.31	3.3394	1700000	0.0301	0.13
2	2	Q3T1J1_IF5A1_RAT	Eif5a	16.82	3.3316	2000000	0.0359	0.188
2	2	Q63524_TMED2_RAT	Tmed2	22.72	3.2782	1000000	0.0182	0.065
2	2	Q7M0E3_DEST_RAT	Dstn	18.52	3.2623	4600000	0.0818	0.164
2	2	P85845_FSCN1_RAT	Fscn1	54.46	3.2087	1600000	0.0279	0.057
2	2	P28075_PSB5_RAT	Psmb5	28.57	3.1948	780000	0.0137	0.099
2	2	I6L9G6_I6L9G6_RAT	Tardbp	32.13	3.1859	400000	0.00706	0.126
2	2	Q9JK11_RTN4_RAT	Rtn4	126.31	3.1509	1400000	0.0242	0.037
2	2	P0C0S7_H2AZ_RAT	H2afz	13.54	3.1366	2100000	0.0378	0.188
2	2	O35760_IDI1_RAT	Idi1	26.38	3.1125	580000	0.0102	0.106
2	2	Q9QWN8_SPTN2_RAT	Sptbn2	270.9	3.0964	620000	0.0111	0.012
2	2	P16086_SPTN1_RAT	Sptan1	284.46	3.0821	740000	0.013	0.009
2	2	Q64119_MYL6_RAT	Myl6	16.96	3.0586	3800000	0.067	0.146
2	2	D4A5I9_D4A5I9_RAT	Myo6	148.04	3.0414	520000	0.0092	0.023
2	2	P61107_RAB14_RAT	Rab14	23.91	2.9851	530000	0.00944	0.126
2	2	Q7TPJ0_SSRA_RAT	Ssr1	35.61	2.9825	750000	0.0133	0.072
2	2	P85968_6PGD_RAT	Pgd	53.2	2.9463	600000	0.0106	0.064
2	2	Q4KM73_KCY_RAT	Cmpk1	22.16	2.939	570000	0.0102	0.107
2	2	G3V7W1_G3V7W1_RAT	Pdcd6	21.89	2.9367	910000	0.0161	0.12
2	2	P63170_DYL1_RAT	Dynll1	10.36	2.92	11000000	0.19	0.135
2	2	Q66HD0_ENPL_RAT	Hsp90b1	92.71	2.8914	900000	0.0159	0.025
2	2	Q6AY86_VP26A_RAT	Vps26a	38.09	2.8809	840000	0.015	0.092
2	2	Q4AEF8_COPG1_RAT	Copg1	97.55	2.8397	390000	0.00683	0.033
2	2	M0RC99_RAB5A_RAT	Rab5a	23.61	2.8319	2700000	0.0483	0.102
2	2	Q5XIM9_TCPB_RAT	Cct2	57.42	2.8234	930000	0.0166	0.06
2	2	M0R907_M0R907_RAT	Snrpd3	13.91	2.8054	3300000	0.0577	0.151
2	2	Q7TPB1_TCPD_RAT	Cct4	58.06	2.8039	1600000	0.0283	0.045
2	2	P04906_GSTP1_RAT	Gstp1	23.42	2.7966	1600000	0.0277	0.052
2	2	P21670_PSA4_RAT	Psma4	29.48	2.7932	1600000	0.0287	0.088
2	2	D3ZQ18_D3ZQ18_RAT	Nccrp1	32.98	2.7729	4500000	0.0796	0.041
2	2	P32551_QCR2_RAT	Uqcrc2	48.37	2.7588	560000	0.00991	0.058
2	2	Q4G061_EIF3B_RAT	Eif3b	90.85	2.745	1100000	0.0195	0.038
2	2	D3ZHS5_D3ZHS5_RAT	Cpa4	47.36	2.713	29000000	0.51	0.05
2	2	Q6P7P5_BZW1_RAT	Bzw1	48.01	2.6852	1200000	0.0214	0.043
2	2	Q6MG61_CLIC1_RAT	Clic1	26.96	2.6474	930000	0.0165	0.087
2	2	Q6AYC4_CAPG_RAT	Capg	38.77	2.6399	1200000	0.0208	0.054
2	2	P97633_KC1A_RAT	Csnk1a1	37.47	2.6365	500000	0.00877	0.068
2	2	P23358_RL12_RAT	Rpl12	17.83	2.5844	3900000	0.0697	0.152
2	2	D3ZY91_D3ZY91_RAT	Clic3	26.76	2.5776	2100000	0.0371	0.084
2	2	P14668_ANXA5_RAT	Anxa5	35.72	2.5763	1300000	0.0229	0.053
2	2	P28480_TCPA_RAT	Tcp1	60.32	2.5532	890000	0.0158	0.049
2	2	Q07009_CAN2_RAT	Capn2	79.87	2.5421	310000	0.00554	0.053
2	2	P10111_PPIA_RAT	Ppia	17.86	2.5013	4800000	0.0846	0.098
2	2	Q6IRJ7_Q6IRJ7_RAT	Anxa7	49.99	2.4301	2000000	0.0361	0.037
2	2	A0A068F1Y2_A0A068F1Y2_RAT	Actb	20.43	2.4131	730000	0.0129	0.113
2	2	P15865_H14_RAT	Hist1h1e	21.97	2.4126	4800000	0.0859	0.105
2	2	P12785_FAS_RAT	Fasn	272.48	2.4112	800000	0.0141	0.008
2	2	P54313_GBB2_RAT	Gnb2	37.31	2.4047	590000	0.0104	0.062
2	2	Q08163_CAP1_RAT	Cap1	51.56	2.3805	1800000	0.0312	0.042
2	2	P18422_PSA3_RAT	Psma3	28.4	2.3658	950000	0.0169	0.063
2	2	O35244_PRDX6_RAT	Prdx6	24.8	2.3639	1800000	0.0315	0.107
2	2	P62853_RS25_RAT	Rps25	13.73	2.3301	2200000	0.0392	0.152
2	2	Q64559_BACH_RAT	Acot7	42.71	2.3147	630000	0.0112	0.073
2	2	P63004_LIS1_RAT	Pafah1b1	46.64	2.2891	1300000	0.0228	0.054
2	2	A0A0U1RRV7_A0A0U1RRV7_RAT	Srsf3	14.19	2.1967	790000	0.0139	0.242
2	2	P11507_AT2A2_RAT	Atp2a2	114.69	2.1713	740000	0.0131	0.025
2	2	A0A0G2K659_A0A0G2K659_RAT	Trim29	69.33	2.1522	4100000	0.0723	0.026
2	2	P62963_PROF1_RAT	Pfn1	14.95	2.121	870000	0.0154	0.143
2	2	P62282_RS11_RAT	Rps11	18.42	2.0702	1800000	0.0328	0.108
2	2	KACB_RABIT		11.27	2.0063	1200000	0.0208	0.236
2	2	P81155_VDAC2_RAT	Vdac2	31.73	1.9539	620000	0.011	0.071
1	3	P11232_THIO_RAT	Txn	11.67	3.0193	45000000	0.8	0.086
1	3	P21708_MK03_RAT	Mapk3	43.05	2.7117	540000	0.00949	0.039
1	3	Q6IFV1_K1C14_RAT	Krt14	52.65	2.5165	3000000	0.0538	0.025
1	2	Q5XHY5_SYTC_RAT	Tars	80.52	3.659	790000	0.014	0.02
1	2	Q91Y78_UCHL3_RAT	Uchl3	26.11	3.606	1100000	0.0191	0.07
1	2	P62961_YBOX1_RAT	Ybx1	35.71	3.4821	1000000	0.0184	0.053
1	2	P35281_RAB10_RAT	Rab10	22.84	3.4292	420000	0.00742	0.115
1	2	A2RUW1_TOLIP_RAT	Tollip	30.29	3.0826	620000	0.011	0.051
1	2	Q6AXQ0_SAE1_RAT	Sae1	38.49	2.201	15000000	0.26	0.043
1	1	Q8VHV7_HNRH1_RAT	Hnrnph1	49.16	5.2284	1500000	0.0264	0.038
1	1	P47860_PFKAP_RAT	Pfkp	85.67	5.1082	380000	0.00677	0.024
1	1	Q3MHS9_Q3MHS9_RAT	Cct6a	57.98	5.0627	470000	0.00826	0.03
1	1	Q6AY33_ACRBP_RAT	Acrbp	35.89	4.9516	660000	0.0116	0.057
1	1	O35509_RB11B_RAT	Rab11b	24.47	4.7546	840000	0.0149	0.06
1	1	F1LPG5_F1LPG5_RAT	Ndufb4	15.05	4.7113	320000	0.0057	0.194
1	1	Q7TP15_Q7TP15_RAT	Mtap	43.05	4.6506	410000	0.00729	0.046
1	1	P62243_RS8_RAT	Rps8	24.19	4.5968	970000	0.0173	0.072
1	1	B2RYX0_B2RYX0_RAT	Naca	23.37	4.5858	670000	0.0118	0.07
1	1	P62747_RHOB_RAT	Rhob	22.11	4.3729	240000	0.00425	0.087
1	1	Q5BK63_NDUA9_RAT	Ndufa9	42.53	4.3569	110000	0.00203	0.072
1	1	P61983_1433G_RAT	Ywhag	28.28	4.3434	1200000	0.0209	0.057
1	1	P52296_IMB1_RAT	Kpnb1	97.06	4.2957	180000	0.00319	0.017
1	1	B5DEP2_B5DEP2_RAT	Rab25	23.43	4.2742	440000	0.00771	0.061
1	1	Q4QQR9_MEMO1_RAT	Memo1	33.66	4.2421	83000	0.00147	0.104
1	1	D3ZZV1_D3ZZV1_RAT	Pam16	13.76	4.1959	350000	0.00621	0.216
1	1	D4AC36_D4AC36_RAT	Eif3f	37.97	4.1518	640000	0.0114	0.047
1	1	Q3KRD8_IF6_RAT	Eif6	26.55	4.1426	1600000	0.0277	0.073
1	1	P62828_RAN_RAT	Ran	24.41	4.0232	530000	0.00932	0.065
1	1	G3V8A5_G3V8A5_RAT	Vps35	91.67	3.9732	660000	0.0117	0.018
1	1	D3ZHA0_FLNC_RAT	Flnc	290.8	3.9603	640000	0.0113	0.004
1	1	P63036_DNJA1_RAT	Dnaja1	44.84	3.9241	170000	0.00302	0.063
1	1	Q6P9V6_Q6P9V6_RAT	Psma5	26.39	3.9191	930000	0.0165	0.05
1	1	G3V6W6_G3V6W6_RAT	Psmc6	45.77	3.9124	950000	0.0167	0.035
1	1	Q6P9U8_EIF3H_RAT	Eif3h	39.88	3.8941	660000	0.0116	0.068
1	1	O88761_PSMD1_RAT	Psmd1	105.68	3.8562	350000	0.00616	0.013
1	1	Q9QYF3_MYO5A_RAT	Myo5a	211.63	3.8544	160000	0.00275	0.009
1	1	D3ZE72_D3ZE72_RAT	Metap1	43.18	3.8113	200000	0.00345	0.044
1	1	D3ZD79_D3ZD79_RAT	Aim1	79.95	3.7837	210000	0.00366	0.02
1	1	Q6AXU2_Q6AXU2_RAT	Zpbp	45.1	3.7492	870000	0.0155	0.027
1	1	O70196_PPCE_RAT	Prep	80.69	3.7367	520000	0.00914	0.018
1	1	P61515_RL37P_RAT	Rpl37a-ps1	10.27	3.729	1200000	0.0215	0.196
1	1	Q62826_HNRPM_RAT	Hnrnpm	73.73	3.7223	430000	0.00769	0.019
1	1	A0A0G2JZ52_A0A0G2JZ52_RAT	Hnrnpu	87.88	3.7086	260000	0.00467	0.019
1	1	A0A0G2K0W9_A0A0G2K0W9_RAT	Psma7	27.84	3.7048	1500000	0.0263	0.056
1	1	B5DEN5_B5DEN5_RAT	Eef1b2	24.66	3.7	590000	0.0105	0.058
1	1	Q641X8_EIF3E_RAT	Eif3e	52.19	3.6668	430000	0.00764	0.045
1	1	Q5XIC6_Q5XIC6_RAT	Psmd12	52.9	3.6647	280000	0.00489	0.029
1	1	B2GUV7_IF2P_RAT	Eif5b	137.6	3.648	190000	0.00344	0.017
1	1	D3ZD89_D3ZD89_RAT	Naa15	100.95	3.6216	150000	0.0026	0.029
1	1	P19944_RLA1_RAT	Rplp1	11.49	3.5998	3300000	0.0576	0.14
1	1	P51583_PUR6_RAT	Paics	47.07	3.565	430000	0.00754	0.047
1	1	P20788_UCRI_RAT	Uqcrfs1	29.43	3.5559	350000	0.00629	0.095
1	1	P43244_MATR3_RAT	Matr3	94.39	3.5528	150000	0.00267	0.021
1	1	P62856_RS26_RAT	Rps26	13.01	3.5107	820000	0.0145	0.13
1	1	Q80U96_XPO1_RAT	Xpo1	122.96	3.5084	160000	0.00285	0.011
1	1	B0BMX3_B0BMX3_RAT	S100a16	14.21	3.5026	3500000	0.0613	0.089
1	1	Q8R4A1_ERO1A_RAT	Ero1a	53.98	3.4677	1000000	0.0183	0.03
1	1	Q9Z142_TMM33_RAT	Tmem33	27.96	3.4643	200000	0.00356	0.049
1	1	Q5XI38_Q5XI38_RAT	Lcp1	70.08	3.4384	580000	0.0103	0.038
1	1	D3ZS58_D3ZS58_RAT	Ndufa2	10.84	3.4187	1000000	0.0186	0.144
1	1	Q5RKJ9_Q5RKJ9_RAT	Rab10	22.53	3.4111	800000	0.0142	0.055
1	1	F1LMZ8_PSD11_RAT	Psmd11	47.43	3.4008	160000	0.00276	0.031
1	1	O08651_SERA_RAT	Phgdh	56.46	3.3947	660000	0.0117	0.023
1	1	P13221_AATC_RAT	Got1	46.4	3.331	520000	0.00925	0.034
1	1	P68101_IF2A_RAT	Eif2s1	36.09	3.2885	330000	0.00578	0.038
1	1	Q63617_HYOU1_RAT	Hyou1	111.22	3.2562	110000	0.00192	0.019
1	1	D4ABS5_D4ABS5_RAT	Pithd1	13.74	3.2417	2500000	0.0447	0.093
1	1	Q5U2V4_PLBL1_RAT	Plbd1	62.99	3.2331	580000	0.0102	0.022
1	1	O35814_STIP1_RAT	Stip1	62.53	3.2135	750000	0.0133	0.024
1	1	P62703_RS4X_RAT	Rps4x	29.58	3.2102	180000	0.00326	0.065
1	1	P0CC09_H2A2A_RAT	Hist2h2aa3	14.09	3.1895	670000	0.012	0.085
1	1	B5DFK9_B5DFK9_RAT	Gcn1l1	141.3	3.176	400000	0.00717	0.009
1	1	O09175_AMPB_RAT	Rnpep	72.57	3.1727	350000	0.00618	0.015
1	1	P12001_RL18_RAT	Rpl18	21.65	3.1641	430000	0.00759	0.069
1	1	Q5BJN1_Q5BJN1_RAT	Stard10	32.88	3.1496	220000	0.00394	0.045
1	1	B2RZ72_B2RZ72_RAT	Arpc4	19.65	3.1284	600000	0.0106	0.048
1	1	D4A444_D4A444_RAT	Dkkl1	26.35	3.1049	360000	0.00633	0.07
1	1	P81799_NAGK_RAT	Nagk	37.17	3.0991	620000	0.011	0.038
1	1	Q66HA8_HS105_RAT	Hsph1	96.36	3.0827	620000	0.011	0.015
1	1	B5DEZ6_B5DEZ6_RAT	Gnpda2	30.99	3.0775	210000	0.0037	0.058
1	1	Q05962_ADT1_RAT	Slc25a4	32.97	3.0736	550000	0.00975	0.04
1	1	Q38PG1_Q38PG1_RAT		58.73	3.0692	2400000	0.0417	0.022
1	1	P62268_RS23_RAT	Rps23	15.8	3.059	260000	0.00467	0.077
1	1	Q6RKB2_Q6RKB2_RAT		81.14	3.0313	580000	0.0104	0.015
1	1	M0RDR7_M0RDR7_RAT	LOC100911132	87.74	3.0241	360000	0.00638	0.019
1	1	D4ABK7_D4ABK7_RAT	Hnrnph3	36.85	3.0123	330000	0.00588	0.035
1	1	P05426_RL7_RAT	Rpl7	30.31	3.0112	300000	0.00534	0.054
1	1	Q6GX84_FIGL1_RAT	Fignl1	74.15	2.9922	320000	0.0057	0.018
1	1	Q8VHF5_CISY_RAT	Cs	51.83	2.9854	530000	0.00932	0.034
1	1	P31000_VIME_RAT	Vim	53.7	2.984	310000	0.00552	0.021
1	1	Q8R478_WBP2_RAT	Wbp2	28.11	2.9719	290000	0.00516	0.053
1	1	P29419_ATP5I_RAT	Atp5i	8.25	2.9548	1400000	0.0244	0.169
1	1	D4A3V2_D4A3V2_RAT	Ndufa6	15.21	2.9432	400000	0.00717	0.062
1	1	D3ZS85_D3ZS85_RAT	Sdr16c5	34.12	2.9153	670000	0.0119	0.026
1	1	Q6IG01_K2C1B_RAT	Krt77	57.22	2.9063	1100000	0.0196	0.017
1	1	G3V7Q6_G3V7Q6_RAT	Psmb5	28.54	2.9059	1000000	0.0179	0.049
1	1	Q5U2S7_Q5U2S7_RAT	Psmd3	60.65	2.895	300000	0.0054	0.021
1	1	D3ZLC1_D3ZLC1_RAT	Lmnb2	68.81	2.8947	670000	0.0118	0.015
1	1	Q6L711_HABP2_RAT	Habp2	62.05	2.8861	21000000	0.37	0.016
1	1	Q5PPJ6_Q5PPJ6_RAT	Lars	134.19	2.8667	420000	0.00747	0.014
1	1	Q8CIN7_IMPA2_RAT	Impa2	31.78	2.8599	780000	0.0138	0.034
1	1	A0JPJ7_OLA1_RAT	Ola1	44.51	2.8584	450000	0.00791	0.028
1	1	P15178_SYDC_RAT	Dars	57.09	2.8391	370000	0.00652	0.02
1	1	P39069_KAD1_RAT	Ak1	21.57	2.8141	310000	0.00542	0.062
1	1	Q9WVB1_RAB6A_RAT	Rab6a	23.57	2.8103	520000	0.00921	0.053
1	1	D3ZQH6_D3ZQH6_RAT	Pla2g4d	92.86	2.8102	180000	0.00318	0.017
1	1	P35704_PRDX2_RAT	Prdx2	21.77	2.8043	7000000	0.12	0.056
1	1	D3ZEP9_D3ZEP9_RAT	Rdh12	35.23	2.7852	460000	0.0082	0.041
1	1	P97536_CAND1_RAT	Cand1	136.27	2.7759	140000	0.00242	0.01
1	1	B2GV73_B2GV73_RAT	Arpc3	20.52	2.7727	6200000	0.11	0.073
1	1	P40329_SYRC_RAT	Rars	75.76	2.761	560000	0.00985	0.018
1	1	KV2A7_MOUSE		12.27	2.7529	4200000	0.074	0.115
1	1	Q06437_ODPAT_RAT	Pdha2	43.36	2.7337	360000	0.00641	0.023
1	1	P04905_GSTM1_RAT	Gstm1	25.9	2.7286	430000	0.00753	0.06
1	1	Q5U2U4_Q5U2U4_RAT	Scamp2	36.53	2.7168	87000	0.00155	0.061
1	1	Q9R1Z0_VDAC3_RAT	Vdac3	30.78	2.7167	670000	0.0118	0.035
1	1	P28073_PSB6_RAT	Psmb6	25.27	2.706	690000	0.0123	0.042
1	1	P54921_SNAA_RAT	Napa	33.17	2.6894	690000	0.0122	0.034
1	1	P45479_PPT1_RAT	Ppt1	34.43	2.6856	1300000	0.0228	0.049
1	1	Q5HZY2_SAR1B_RAT	Sar1b	22.4	2.6819	360000	0.00634	0.056
1	1	Q5I0F0_Q5I0F0_RAT	Drg1	40.49	2.6572	160000	0.00287	0.038
1	1	Q62920_PDLI5_RAT	Pdlim5	63.16	2.65	470000	0.00836	0.015
1	1	P85969_SNAB_RAT	Napb	33.45	2.6445	160000	0.0028	0.037
1	1	G3V9T7_G3V9T7_RAT	Asna1	38.8	2.633	330000	0.00576	0.029
1	1	Q64060_DDX4_RAT	Ddx4	77.91	2.629	820000	0.0146	0.013
1	1	B0BNJ1_B0BNJ1_RAT	Sri	21.61	2.6196	340000	0.00604	0.056
1	1	P06349_H1T_RAT	Hist1h1t	21.71	2.6105	720000	0.0128	0.058
1	1	P21213_HUTH_RAT	Hal	72.24	2.604	310000	0.0055	0.015
1	1	H1UBN0_CPNE7_RAT	Cpne7	61.94	2.5934	350000	0.00613	0.016
1	1	Q6AYU3_DNJB6_RAT	Dnajb6	38.9	2.5752	400000	0.00715	0.028
1	1	P38062_MAP2_RAT	Metap2	53.02	2.5532	210000	0.00364	0.029
1	1	Q66HL2_SRC8_RAT	Cttn	56.91	2.5471	300000	0.00531	0.024
1	1	P67779_PHB_RAT	Phb	29.8	2.5343	390000	0.00689	0.037
1	1	P41542_USO1_RAT	Uso1	107.1	2.5316	180000	0.00315	0.01
1	1	Q6QI63_Q6QI63_RAT	Zfp341	45.72	2.5289	520000	0.00915	0.026
1	1	P16409_MYL3_RAT	Myl3	22.14	2.5247	750000	0.0134	0.04
1	1	P50137_TKT_RAT	Tkt	67.6	2.5235	310000	0.00545	0.03
1	1	Q63413_DX39B_RAT	Ddx39b	49	2.5139	700000	0.0123	0.023
1	1	Q6AY99_Q6AY99_RAT	Akr1b10	35.98	2.4822	2800000	0.0494	0.025
1	1	P47727_CBR1_RAT	Cbr1	30.56	2.4815	580000	0.0102	0.029
1	1	Q66H61_Q66H61_RAT	Qars	87.64	2.4519	230000	0.00411	0.013
1	1	Q07205_IF5_RAT	Eif5	48.92	2.4413	200000	0.00358	0.021
1	1	P69060_NEUA_RAT	Cmas	48.1	2.4378	340000	0.00596	0.028
1	1	D4A0A0_D4A0A0_RAT	Dynlrb2	10.87	2.4307	560000	0.00985	0.125
1	1	O88989_MDHC_RAT	Mdh1	36.46	2.4156	920000	0.0163	0.036
1	1	F1MAS7_F1MAS7_RAT	Sdr9c7	35.05	2.3816	560000	0.00985	0.038
1	1	Q2KMK7_Q2KMK7_RAT		221.63	2.3644	400000	0.00711	0.005
1	1	A0A0G2KA90_A0A0G2KA90_RAT	Dsc1	94.01	2.3515	3900000	0.0683	0.008
1	1	P46413_GSHB_RAT	Gss	52.31	2.3308	440000	0.00781	0.019
1	1	Q6Q0N1_CNDP2_RAT	Cndp2	52.66	2.3308	420000	0.00745	0.023
1	1	A0A096MJX4_A0A096MJX4_RAT	Fsip2	777.8	2.3299	870000	0.0154	0.002
1	1	P61354_RL27_RAT	Rpl27	15.79	2.328	990000	0.0175	0.066
1	1	Q9QYE2_SO1A6_RAT	Slco1a6	74.4	2.3177	1100000	0.02	0.016
1	1	P10715_CYC2_RAT	Cyct	11.74	2.3067	410000	0.00732	0.105
1	1	Q32Q07_LRRN1_RAT	Lrrn1	80.58	2.3047	8800000	0.15	0.024
1	1	Q5XI72_IF4H_RAT	Eif4h	27.31	2.2937	300000	0.00529	0.052
1	1	Q5XIG8_STRAP_RAT	Strap	38.43	2.2887	240000	0.00426	0.051
1	1	D3ZX79_D3ZX79_RAT	Ly6g6c	13.99	2.2616	940000	0.0166	0.063
1	1	A0A0G2K6V6_A0A0G2K6V6_RAT	Kif16b	149.77	2.2546	1200000	0.0219	0.008
1	1	P17074_RS19_RAT	Rps19	16.08	2.2499	260000	0.0046	0.062
1	1	Q5U362_Q5U362_RAT	Anxa4	35.87	2.2496	270000	0.00473	0.028
1	1	D4A619_D4A619_RAT	Cntrl	268.22	2.2472	160000	0.00285	0.007
1	1	M0RCJ5_M0RCJ5_RAT	Map7d3	98.8	2.2366	710000	0.0127	0.008
1	1	E9PU28_IMDH2_RAT	Impdh2	55.78	2.2112	520000	0.00926	0.021
1	1	Q561R8_FA26F_RAT	Fam26f	34.71	2.2102	660000	0.0117	0.041
1	1	P62907_RL10A_RAT	Rpl10a	24.82	2.2083	370000	0.00657	0.037
1	1	D4ADZ9_D4ADZ9_RAT	Pus7	74.59	2.1775	1500000	0.0271	0.029
1	1	O88831_KKCC2_RAT	Camkk2	64.41	2.173	650000	0.0116	0.019
1	1	D4A929_WDR81_RAT	Wdr81	212.13	2.1706	970000	0.0171	0.005
1	1	P13471_RS14_RAT	Rps14	16.25	2.1564	510000	0.00909	0.073
1	1	P47864_AQP5_RAT	Aqp5	28.4	2.145	1400000	0.0246	0.038
1	1	F1M6N0_F1M6N0_RAT	LOC686143	29.22	2.14	1900000	0.0343	0.028
1	1	Q32PX6_Q32PX6_RAT	Rhog	21.29	2.1372	120000	0.00205	0.099
1	1	P15083_PIGR_RAT	Pigr	84.75	2.1337	380000	0.00666	0.021
1	1	P41498_PPAC_RAT	Acp1	18.14	2.1283	230000	0.00412	0.057
1	1	Q6IE07_Q6IE07_RAT	Tryx5	28.4	2.1239	130000	0.00237	0.028
1	1	Q07647_GTR3_RAT	Slc2a3	53.55	2.1094	180000	0.00312	0.041
1	1	D4A720_D4A720_RAT	Srsf7	27.36	2.1063	310000	0.00551	0.059
1	1	Q641Y0_OST48_RAT	Ddost	48.86	2.1027	7800000	0.14	0.025

## Sheet: without rnase
Unique	Total	reference	Gene Symbol	MWT(kDa)	AVG	Sum Intensity	Intensity%	Coverage %
27	31	P06761_GRP78_RAT	Hspa5	72.3	3.1446	30000000	0.26	0.414
26	55	P10719_ATPB_RAT	Atp5b	56.32	3.2071	190000000	1.66	0.439
23	38	P15999_ATPA_RAT	Atp5a1	59.72	3.2094	82000000	0.72	0.432
19	37	P31000_VIME_RAT	Vim	53.7	2.2739	11000000	0.0924	0.421
19	35	P48721_GRP75_RAT	Hspa9	73.81	2.8918	11000000	0.092	0.367
18	20	Q60587_ECHB_RAT	Hadhb	51.38	2.5668	13000000	0.11	0.377
17	24	P14659_HSP72_RAT	Hspa2	69.6	3.2294	47000000	0.41	0.302
17	19	P63018_HSP7C_RAT	Hspa8	70.83	2.8722	6700000	0.0586	0.336
17	17	Q64428_ECHA_RAT	Hadha	82.61	3.1197	3100000	0.0269	0.237
16	17	F6PUS4_F6PUS4_RAT	Sh3d21	59.5	2.9522	4900000	0.0431	0.338
16	17	Q9EPH8_PABP1_RAT	Pabpc1	70.66	2.817	8000000	0.0694	0.28
14	64	IGHG_RABIT		35.38	1.9728	4700000000	40.82	0.365
14	41	P68035_ACTC_RAT	Actc1	41.99	2.7771	36000000	0.31	0.398
13	19	P55063_HS71L_RAT	Hspa1l	70.51	2.4332	15000000	0.13	0.217
13	16	Q6AXV6_SPERT_RAT	Spert	51.98	3.3269	6100000	0.0535	0.324
13	15	Q66HD0_ENPL_RAT	Hsp90b1	92.71	3.1415	3300000	0.0284	0.203
13	15	P11884_ALDH2_RAT	Aldh2	56.45	2.9533	5100000	0.0441	0.276
12	28	D4A3K5_H11_RAT	Hist1h1a	21.99	2.3166	14000000	0.12	0.318
12	17	P04636_MDHM_RAT	Mdh2	35.66	2.6937	22000000	0.19	0.322
12	16	P63039_CH60_RAT	Hspd1	60.92	3.0119	4700000	0.0411	0.316
12	14	P62909_RS3_RAT	Rps3	26.66	2.7821	4800000	0.0415	0.506
12	14	Q06437_ODPAT_RAT	Pdha2	43.36	2.6723	3400000	0.0295	0.246
12	13	Q9ER34_ACON_RAT	Aco2	85.38	3.1494	2400000	0.0212	0.176
12	13	Q812D1_PSIP1_RAT	Psip1	59.6	2.9784	2600000	0.023	0.248
12	13	P32551_QCR2_RAT	Uqcrc2	48.37	2.8707	7700000	0.0674	0.259
11	52	Q00715_H2B1_RAT		13.98	2.2531	460000000	3.98	0.56
11	15	Q66HF1_NDUS1_RAT	Ndufs1	79.36	3.1867	2600000	0.0227	0.199
11	15	Q06647_ATPO_RAT	Atp5o	23.38	3.0402	28000000	0.24	0.559
11	14	P62630_EF1A1_RAT	Eef1a1	50.08	2.7547	5700000	0.0498	0.242
11	13	P04764_ENOA_RAT	Eno1	47.1	3.1588	2900000	0.0257	0.274
11	12	D3ZLF6_D3ZLF6_RAT	Snrpa1	25.66	3.1693	13000000	0.12	0.349
11	11	O70351_HCD2_RAT	Hsd17b10	27.23	3.2343	4800000	0.0422	0.533
11	11	P11598_PDIA3_RAT	Pdia3	56.59	3.018	3200000	0.0283	0.251
11	11	Q62826_HNRPM_RAT	Hnrnpm	73.73	2.7462	2700000	0.0236	0.212
10	21	P19234_NDUV2_RAT	Ndufv2	27.36	2.7036	43000000	0.37	0.496
10	16	G3V9R8_HNRPC_RAT	Hnrnpc	32.84	2.6427	30000000	0.26	0.295
10	15	P85108_TBB2A_RAT	Tubb2a	49.87	2.9233	3500000	0.0302	0.234
10	14	P31399_ATP5H_RAT	Atp5h	18.75	3.1654	6700000	0.0586	0.621
10	11	P29411_KAD3_RAT	Ak3	25.42	2.8842	3100000	0.0272	0.423
10	11	P43244_MATR3_RAT	Matr3	94.39	2.7631	2400000	0.0209	0.131
10	10	Q6AYH5_DCTN2_RAT	Dctn2	44.12	3.5999	1700000	0.0151	0.323
10	10	P17764_THIL_RAT	Acat1	44.67	3.2734	1400000	0.0126	0.302
10	10	Q07936_ANXA2_RAT	Anxa2	38.65	3.0686	1700000	0.0148	0.277
9	39	P62804_H4_RAT	Hist1h4b	11.36	2.7587	1100000000	9.33	0.534
9	13	P52555_ERP29_RAT	Erp29	28.56	2.768	17000000	0.15	0.358
9	13	P35435_ATPG_RAT	Atp5c1	30.17	2.7323	23000000	0.2	0.3
9	11	D4A3P0_D4A3P0_RAT	Ybx2	38.07	3.4733	8600000	0.0752	0.44
9	11	Q5XIJ9_SCO2A_RAT	Oxct2a	56.86	2.9854	3800000	0.0333	0.215
9	11	D3ZE94_D3ZE94_RAT	Odf3	27.86	2.7036	4400000	0.0385	0.422
9	11	P19511_AT5F1_RAT	Atp5f1	28.85	2.5574	6200000	0.0542	0.328
9	10	Q8VI04_ASGL1_RAT	Asrgl1	34.39	3.1933	8700000	0.0757	0.285
9	10	P67779_PHB_RAT	Phb	29.8	3.1192	2800000	0.0241	0.412
9	10	P62703_RS4X_RAT	Rps4x	29.58	2.5409	1600000	0.0138	0.266
9	10	Q63520_SYCP3_RAT	Sycp3	29.71	2.4822	1300000	0.0116	0.268
9	10	Q5PQR0_Q5PQR0_RAT	Raly	31.03	2.4374	2600000	0.0228	0.268
9	9	B0BMT9_B0BMT9_RAT	Sqrdl	50.17	2.8044	1400000	0.0118	0.244
9	9	P49242_RS3A_RAT	Rps3a	29.93	2.2253	2100000	0.0182	0.314
8	13	P11240_COX5A_RAT	Cox5a	16.12	2.847	49000000	0.43	0.281
8	11	P20788_UCRI_RAT	Uqcrfs1	29.43	2.7421	5100000	0.0441	0.391
8	10	Q68FU3_ETFB_RAT	Etfb	27.67	3.1481	5900000	0.0515	0.349
8	10	A7VJC2_ROA2_RAT	Hnrnpa2b1	37.45	2.921	4500000	0.0392	0.303
8	9	P49432_ODPB_RAT	Pdhb	38.96	3.4864	4700000	0.0414	0.273
8	9	P52925_HMGB2_RAT	Hmgb2	24.14	3.0783	1600000	0.014	0.2
8	9	P08461_ODP2_RAT	Dlat	67.12	3.0169	4200000	0.037	0.168
8	9	P29410_KAD2_RAT	Ak2	26.36	2.9092	21000000	0.19	0.402
8	9	Q5XI02_PDILT_RAT	Pdilt	68.22	2.5135	2500000	0.0222	0.154
8	8	Q6AY33_ACRBP_RAT	Acrbp	35.89	3.5663	1200000	0.0101	0.316
8	8	Q63081_PDIA6_RAT	Pdia6	48.14	3.5544	1200000	0.0102	0.257
8	8	P97852_DHB4_RAT	Hsd17b4	79.38	3.4101	1700000	0.0145	0.133
8	8	D3ZUX5_D3ZUX5_RAT	Chchd3	26.42	3.2642	6200000	0.0545	0.317
8	8	Q63610_TPM3_RAT	Tpm3	28.99	2.7966	970000	0.00848	0.331
8	8	P62425_RL7A_RAT	Rpl7a	29.98	2.7027	2300000	0.0197	0.226
8	8	P97576_GRPE1_RAT	Grpel1	24.28	2.6653	2500000	0.0215	0.429
8	8	P85972_VINC_RAT	Vcl	116.54	2.5539	530000	0.00466	0.1
8	8	P05065_ALDOA_RAT	Aldoa	39.33	2.4474	1300000	0.0113	0.286
8	8	M0R9Q1_M0R9Q1_RAT	Rbm14	69.45	2.4355	2700000	0.0233	0.158
7	14	D4A527_D4A527_RAT	Prss37	26.77	2.768	44000000	0.38	0.232
7	12	P17074_RS19_RAT	Rps19	16.08	2.1362	3800000	0.0335	0.393
7	11	O35952_GLO2_RAT	Hagh	34.09	2.5795	1200000	0.0107	0.265
7	10	Q5U214_Q5U214_RAT	Snrpa	31.16	2.7748	7800000	0.0684	0.228
7	10	D3ZS58_D3ZS58_RAT	Ndufa2	10.84	2.3572	5700000	0.0499	0.495
7	9	P15865_H14_RAT	Hist1h1e	21.97	3.3897	29000000	0.25	0.137
7	9	P22791_HMCS2_RAT	Hmgcs2	56.88	3.0219	2300000	0.0202	0.177
7	9	Q6QI16_Q6QI16_RAT	RGD1304704	33.8	2.9909	1400000	0.0125	0.264
7	9	Q5XIF6_TBA4A_RAT	Tuba4a	49.89	2.9893	1900000	0.0169	0.279
7	9	Q5RK17_Q5RK17_RAT	Diablo	26.89	2.934	18000000	0.16	0.325
7	8	Q01205_ODO2_RAT	Dlst	48.89	3.0443	1700000	0.0149	0.198
7	8	F1LM84_F1LM84_RAT	Nid1	136.95	2.9139	2300000	0.0198	0.065
7	8	P41123_RL13_RAT	Rpl13	24.29	2.8983	7300000	0.064	0.28
7	8	Q6P502_TCPG_RAT	Cct3	60.61	2.6797	1000000	0.00884	0.18
7	8	P62271_RS18_RAT	Rps18	17.71	2.5969	3300000	0.0285	0.388
7	8	Q9WVB1_RAB6A_RAT	Rab6a	23.57	2.5398	1700000	0.0147	0.423
7	8	B2RYS2_B2RYS2_RAT	Uqcrb	13.55	2.495	3200000	0.0275	0.541
7	8	P38659_PDIA4_RAT	Pdia4	72.67	2.2217	680000	0.00594	0.131
7	7	P29266_3HIDH_RAT	Hibadh	35.28	3.4039	2200000	0.0194	0.248
7	7	A0A0G2KB73_A0A0G2KB73_RAT	Rif1	266.08	3.0905	620000	0.00539	0.052
7	7	B5DF91_ELAV1_RAT	Elavl1	36.15	2.8669	4200000	0.0362	0.267
7	7	D4ABT2_D4ABT2_RAT	Izumo4	26.28	2.8532	2800000	0.0247	0.33
7	7	O35509_RB11B_RAT	Rab11b	24.47	2.8397	3000000	0.0263	0.317
7	7	Q9Z250_LIN7A_RAT	Lin7a	25.85	2.8082	1200000	0.0105	0.341
7	7	Q6AXX6_F213A_RAT	Fam213a	25.75	2.7994	3400000	0.0295	0.314
7	7	Q6AYF9_IIGP5_RAT	Irgc	50.53	2.7898	1600000	0.0144	0.184
7	7	Q3KRD5_TOM34_RAT	Tomm34	34.44	2.6449	460000	0.00398	0.291
7	7	P62250_RS16_RAT	Rps16	16.44	2.6021	2300000	0.0201	0.459
7	7	Q63636_Q63636_RAT	Gzmc	27.25	2.4786	3700000	0.0321	0.339
7	7	B5DF80_B5DF80_RAT	Pabpc6	70.98	2.4481	1100000	0.00923	0.215
7	7	O88767_PARK7_RAT	Park7	19.96	2.2827	3600000	0.0313	0.402
6	28	Q4FZT6_H2A3_RAT		14.11	2.4133	1300000000	11.31	0.362
6	15	P62986_RL40_RAT	Uba52	14.72	2.4945	20000000	0.17	0.461
6	10	D4A0T0_D4A0T0_RAT	Ndufb10	20.85	2.9071	7000000	0.0613	0.307
6	10	P18418_CALR_RAT	Calr	47.97	2.529	1700000	0.0145	0.233
6	9	Q4KLL5_ROP1_RAT	Ropn1	23.95	2.9157	3100000	0.0273	0.425
6	8	P04797_G3P_RAT	Gapdh	35.81	2.9706	1400000	0.0121	0.279
6	8	Q6P9T8_TBB4B_RAT	Tubb4b	49.77	2.8222	5000000	0.0438	0.121
6	8	P04762_CATA_RAT	Cat	59.72	2.4768	830000	0.00728	0.146
6	7	P28480_TCPA_RAT	Tcp1	60.32	3.3388	580000	0.00506	0.16
6	7	Q5XIH7_PHB2_RAT	Phb2	33.29	3.0352	1800000	0.0156	0.244
6	7	P21913_SDHB_RAT	Sdhb	31.81	2.6573	4200000	0.0367	0.223
6	7	B2RZ24_B2RZ24_RAT	Sucla2	47.36	2.6529	3200000	0.0278	0.126
6	7	F1LXA0_F1LXA0_RAT	Ndufa12	17.17	2.6444	2000000	0.0178	0.441
6	7	Q63716_PRDX1_RAT	Prdx1	22.1	2.6422	4200000	0.0366	0.332
6	7	A9UMV9_A9UMV9_RAT	Ndufa7	12.49	2.2832	3000000	0.0261	0.429
6	6	P13437_THIM_RAT	Acaa2	41.84	3.6443	2600000	0.0224	0.249
6	6	Q4KM65_CPSF5_RAT	Nudt21	26.22	3.4593	3400000	0.0296	0.273
6	6	P11517_HBB2_RAT		15.97	3.152	5200000	0.0455	0.408
6	6	Q6P6R2_DLDH_RAT	Dld	54	3.1411	1400000	0.0126	0.155
6	6	Q9Z0V6_PRDX3_RAT	Prdx3	28.28	3.0803	1700000	0.0147	0.28
6	6	P23965_ECI1_RAT	Eci1	32.23	3.0528	3300000	0.0288	0.26
6	6	P10715_CYC2_RAT	Cyct	11.74	2.9704	2900000	0.025	0.371
6	6	P02770_ALBU_RAT	Alb	68.69	2.8993	1800000	0.0159	0.095
6	6	P19629_LDHC_RAT	Ldhc	35.66	2.8517	1500000	0.0131	0.187
6	6	Q99PF5_FUBP2_RAT	Khsrp	74.18	2.793	1500000	0.0128	0.128
6	6	Q4KM71_Q4KM71_RAT	Sfpq	75.44	2.7492	1400000	0.012	0.087
6	6	G3V8T5_G3V8T5_RAT	Ruvbl2	51.08	2.7366	500000	0.00432	0.147
6	6	Q7TPB1_TCPD_RAT	Cct4	58.06	2.7061	500000	0.00435	0.158
6	6	F1M9V4_F1M9V4_RAT	Gm14569	165.73	2.6724	930000	0.00813	0.045
6	6	P70615_LMNB1_RAT	Lmnb1	66.57	2.5104	630000	0.00551	0.118
6	6	D3ZB81_D3ZB81_RAT	Slc25a31	35.2	2.4423	1300000	0.0118	0.178
6	6	P29314_RS9_RAT	Rps9	22.58	2.2445	1100000	0.00976	0.263
5	32	Q00729_H2B1A_RAT	Hist1h2ba	14.22	2.1178	27000000	0.23	0.252
5	14	P12075_COX5B_RAT	Cox5b	13.91	2.2858	22000000	0.19	0.287
5	9	P17136_RSMB_RAT	Snrpb	21.58	2.8729	8700000	0.0755	0.168
5	8	B5DES0_B5DES0_RAT	Snrpd2	13.52	3.3269	2600000	0.0223	0.322
5	8	Q5RK28_NMES1_RAT	Nmes1	9.59	2.7435	12000000	0.1	0.482
5	8	P06349_H1T_RAT	Hist1h1t	21.71	2.4264	23000000	0.2	0.159
5	7	Q66H20_PTBP2_RAT	Ptbp2	57.45	2.7641	1500000	0.0132	0.119
5	7	P62898_CYC_RAT	Cycs	11.6	2.7192	2900000	0.0251	0.39
5	6	P63102_1433Z_RAT	Ywhaz	27.75	4.1933	2400000	0.0214	0.306
5	6	M0RAD5_M0RAD5_RAT	Clpp	29.7	3.7098	2200000	0.0196	0.228
5	6	P63259_ACTG_RAT	Actg1	41.77	3.2601	17000000	0.15	0.213
5	6	P13803_ETFA_RAT	Etfa	34.93	3.05	620000	0.00545	0.219
5	6	Q68FS4_AMPL_RAT	Lap3	56.11	3.0009	880000	0.00766	0.108
5	6	P61980_HNRPK_RAT	Hnrnpk	50.94	2.9689	1200000	0.0107	0.143
5	6	Q07647_GTR3_RAT	Slc2a3	53.55	2.8618	1700000	0.0149	0.122
5	6	O35774_AKAP4_RAT	Akap4	93.43	2.7566	610000	0.00535	0.076
5	6	Q64591_DECR_RAT	Decr1	36.11	2.5506	2200000	0.0196	0.179
5	6	P12749_RL26_RAT	Rpl26	17.27	2.3452	1600000	0.0143	0.221
5	6	Q5U2R7_MESD_RAT	Mesdc2	25.2	1.9955	2700000	0.0237	0.246
5	5	P62961_YBOX1_RAT	Ybx1	35.71	4.06	1800000	0.0159	0.252
5	5	P05712_RAB2A_RAT	Rab2a	23.52	3.7739	2200000	0.0194	0.321
5	5	D3ZG43_D3ZG43_RAT	Ndufs3	30.21	3.6105	3500000	0.0308	0.246
5	5	Q498T4_RM02_RAT	Mrpl2	32.98	3.2363	900000	0.00785	0.224
5	5	B2GUZ5_CAZA1_RAT	Capza1	32.89	3.2312	940000	0.00819	0.259
5	5	Q62812_MYH9_RAT	Myh9	226.2	3.1062	270000	0.00237	0.037
5	5	P26772_CH10_RAT	Hspe1	10.89	3.0953	4900000	0.0423	0.471
5	5	P61107_RAB14_RAT	Rab14	23.91	3.0842	890000	0.00777	0.34
5	5	P82995_HS90A_RAT	Hsp90aa1	84.76	3.0757	1100000	0.00982	0.078
5	5	Q6PCT3_TPD54_RAT	Tpd52l2	23.98	3.0666	540000	0.00467	0.295
5	5	Q4QQW8_PLBL2_RAT	Plbd2	65.41	3.0551	570000	0.00496	0.097
5	5	Q63617_HYOU1_RAT	Hyou1	111.22	3.0165	370000	0.00321	0.086
5	5	Q920L2_SDHA_RAT	Sdha	71.57	2.9744	940000	0.00821	0.098
5	5	Q3T1K5_CAZA2_RAT	Capza2	32.95	2.9662	330000	0.00291	0.29
5	5	P85834_EFTU_RAT	Tufm	49.49	2.9118	1200000	0.0102	0.144
5	5	Q9Z1B2_GSTM5_RAT	Gstm5	26.61	2.8938	1900000	0.0162	0.258
5	5	Q8VHV7_HNRH1_RAT	Hnrnph1	49.16	2.8563	580000	0.00505	0.158
5	5	Q4QR77_F166A_RAT	Fam166a	36.97	2.8317	540000	0.00473	0.184
5	5	Q9JIL3_ILF3_RAT	Ilf3	95.88	2.77	350000	0.00302	0.084
5	5	Q498T2_CHTOP_RAT	Chtop	26.5	2.7636	3000000	0.0261	0.23
5	5	P22062_PIMT_RAT	Pcmt1	24.63	2.7437	1100000	0.00936	0.3
5	5	Q02874_H2AY_RAT	H2afy	39.48	2.7418	1400000	0.0119	0.202
5	5	B0BN74_B0BN74_RAT	Bag2	23.56	2.7278	2200000	0.0189	0.214
5	5	P01946_HBA_RAT	Hba1	15.32	2.7028	11000000	0.097	0.345
5	5	P14604_ECHM_RAT	Echs1	31.5	2.6936	980000	0.00853	0.238
5	5	P07895_SODM_RAT	Sod2	24.66	2.6833	4200000	0.0365	0.198
5	5	Q99NA5_IDH3A_RAT	Idh3a	39.59	2.6614	970000	0.00845	0.169
5	5	P60123_RUVB1_RAT	Ruvbl1	50.18	2.5932	340000	0.00298	0.149
5	5	P07153_RPN1_RAT	Rpn1	68.26	2.5535	300000	0.00264	0.099
5	5	P10888_COX41_RAT	Cox4i1	19.5	2.5381	1600000	0.0141	0.272
5	5	Q68FY0_QCR1_RAT	Uqcrc1	52.82	2.4466	1500000	0.0131	0.108
5	5	Q5XI37_RT15_RAT	Mrps15	29.69	2.4138	1200000	0.0109	0.191
5	5	P62161_CALM_RAT	Calm1	16.83	2.3916	1000000	0.00908	0.517
5	5	Q5XI29_CPSF7_RAT	Cpsf7	51.04	2.361	860000	0.00751	0.119
5	5	Q6AY30_SCPDL_RAT	Sccpdh	47.06	2.1523	920000	0.00805	0.142
5	5	Q562B5_PGAM5_RAT	Pgam5	32.04	2.1227	910000	0.0079	0.156
5	5	P21533_RL6_RAT	Rpl6	33.54	2.0947	2100000	0.018	0.148
5	5	P35427_RL13A_RAT	Rpl13a	23.46	1.9028	1500000	0.0127	0.207
4	8	P84245_H33_RAT	H3f3b	15.32	1.8839	69000000	0.6	0.213
4	6	D4A9Y0_D4A9Y0_RAT	Sdf2l1	23.39	2.7831	7200000	0.0626	0.236
4	6	Q5XI04_Q5XI04_RAT	Stom	31.36	2.5596	510000	0.00445	0.176
4	6	P62919_RL8_RAT	Rpl8	28.01	2.2548	2300000	0.02	0.125
4	5	P56571_ES1_RAT		28.15	3.3226	2300000	0.0203	0.256
4	5	Q5XIM9_TCPB_RAT	Cct2	57.42	2.9615	430000	0.00375	0.11
4	5	Q9R1Z0_VDAC3_RAT	Vdac3	30.78	2.8699	1700000	0.015	0.155
4	5	Q7TNA8_Q7TNA8_RAT	Ldhal6b	42.02	2.8067	1800000	0.0155	0.128
4	5	Q9Z1H9_PRDBP_RAT	Prkcdbp	27.89	2.7793	990000	0.00864	0.141
4	5	Q9R063_PRDX5_RAT	Prdx5	22.16	2.7573	1300000	0.0114	0.183
4	5	D3ZI91_D3ZI91_RAT	Glipr1l1	26.53	2.7155	3700000	0.0326	0.166
4	5	Q7TP98_ILF2_RAT	Ilf2	51.35	2.4029	590000	0.00515	0.086
4	5	P34067_PSB4_RAT	Psmb4	29.18	2.3987	1000000	0.00907	0.167
4	5	P35704_PRDX2_RAT	Prdx2	21.77	2.3607	830000	0.00728	0.227
4	5	P17164_FUCO_RAT	Fuca1	53.45	2.3097	960000	0.00835	0.089
4	5	P00406_COX2_RAT	Mtco2	25.91	2.2325	3800000	0.0336	0.119
4	4	Q63618_ESPN_RAT	Espn	90.51	3.8718	590000	0.00512	0.082
4	4	Q9WVJ6_Q9WVJ6_RAT	Tgm2	76.89	3.5719	790000	0.00687	0.086
4	4	P68370_TBA1A_RAT	Tuba1a	50.1	3.5523	1200000	0.0104	0.12
4	4	Q4KM74_SC22B_RAT	Sec22b	24.72	3.4509	520000	0.00453	0.256
4	4	P07150_ANXA1_RAT	Anxa1	38.8	3.4262	420000	0.00365	0.113
4	4	Q62651_ECH1_RAT	Ech1	36.15	3.4072	500000	0.0044	0.187
4	4	Q5U317_FIP1_RAT	Fip1l1	60.15	3.3568	640000	0.00563	0.106
4	4	Q7TQ84_UIF_RAT	Fyttd1	35.62	3.3483	520000	0.00455	0.17
4	4	P97697_IMPA1_RAT	Impa1	30.49	3.3474	2300000	0.0197	0.17
4	4	P29457_SERPH_RAT	Serpinh1	46.49	3.2296	500000	0.00438	0.12
4	4	P18420_PSA1_RAT	Psma1	29.5	3.1846	640000	0.00557	0.16
4	4	Q6URK4_ROA3_RAT	Hnrnpa3	39.63	3.1515	1400000	0.0119	0.127
4	4	D3ZXF9_D3ZXF9_RAT	Mrpl12	29.42	3.1464	1200000	0.0103	0.181
4	4	P18421_PSB1_RAT	Psmb1	26.46	3.132	1700000	0.0144	0.238
4	4	P60901_PSA6_RAT	Psma6	27.38	3.1239	1600000	0.0137	0.179
4	4	Q9ESV6_G3PT_RAT	Gapdhs	46.68	3.1236	770000	0.00676	0.109
4	4	P04785_PDIA1_RAT	P4hb	56.92	3.108	390000	0.00343	0.112
4	4	O35244_PRDX6_RAT	Prdx6	24.8	3.0987	380000	0.00329	0.196
4	4	Q5XIV1_Q5XIV1_RAT	Pgk2	44.98	3.0976	620000	0.0054	0.113
4	4	P17077_RL9_RAT	Rpl9	21.88	3.0391	1400000	0.0121	0.193
4	4	P62243_RS8_RAT	Rps8	24.19	3.0367	2600000	0.0226	0.221
4	4	Q6AYU5_Q6AYU5_RAT	Pcbp2	38.56	3.0237	1000000	0.00877	0.142
4	4	P62832_RL23_RAT	Rpl23	14.86	3.0234	1100000	0.0095	0.257
4	4	Q78P75_DYL2_RAT	Dynll2	10.34	3.022	1900000	0.0166	0.27
4	4	Q6MGB5_DHB8_RAT	Hsd17b8	26.77	3.0076	740000	0.00644	0.208
4	4	Q5U2X4_DPEP3_RAT	Dpep3	53.34	2.9657	640000	0.0056	0.098
4	4	Q62733_LAP2_RAT	Tmpo	50.25	2.9583	550000	0.00478	0.137
4	4	D3ZZV1_D3ZZV1_RAT	Pam16	13.76	2.8828	620000	0.00544	0.384
4	4	Q66HR9_PPR32_RAT	Ppp1r32	47.57	2.8533	320000	0.00275	0.167
4	4	D4A6X4_D4A6X4_RAT	Acyp1	11.3	2.846	530000	0.00459	0.424
4	4	Q4V8H5_Q4V8H5_RAT	Dnpep	52.52	2.8425	490000	0.00424	0.109
4	4	P62902_RL31_RAT	Rpl31	14.45	2.8422	830000	0.0072	0.336
4	4	P12346_TRFE_RAT	Tf	76.35	2.8239	280000	0.00245	0.06
4	4	P81155_VDAC2_RAT	Vdac2	31.73	2.823	2200000	0.0194	0.139
4	4	P27952_RS2_RAT	Rps2	31.21	2.8178	690000	0.00601	0.154
4	4	Q8VHF5_CISY_RAT	Cs	51.83	2.7767	1400000	0.0125	0.092
4	4	P20280_RL21_RAT	Rpl21	18.45	2.7612	1000000	0.009	0.319
4	4	P21670_PSA4_RAT	Psma4	29.48	2.7414	1500000	0.0127	0.153
4	4	Q5XIE3_RM11_RAT	Mrpl11	22.41	2.7377	500000	0.00433	0.241
4	4	D4A4A9_D4A4A9_RAT	Mrpl19	33.61	2.7188	400000	0.0035	0.147
4	4	O35854_BCAT2_RAT	Bcat2	44.25	2.7006	380000	0.00332	0.13
4	4	P52759_UK114_RAT	Hrsp12	14.29	2.6827	240000	0.0021	0.401
4	4	IGH1M_MOUSE	Ighg1	43.36	2.6775	620000	0.00539	0.145
4	4	Q9EPB1_DPP2_RAT	Dpp7	55.08	2.6362	400000	0.00349	0.094
4	4	D3ZIN7_D3ZIN7_RAT	Mrps23	20.31	2.6197	210000	0.00184	0.311
4	4	P34064_PSA5_RAT	Psma5	26.37	2.5853	890000	0.0078	0.166
4	4	P24368_PPIB_RAT	Ppib	23.79	2.5725	950000	0.0083	0.204
4	4	Q6GMN2_BAIP2_RAT	Baiap2	59.15	2.5641	310000	0.0027	0.09
4	4	Q05962_ADT1_RAT	Slc25a4	32.97	2.5574	440000	0.00384	0.144
4	4	P13471_RS14_RAT	Rps14	16.25	2.54	1700000	0.0149	0.185
4	4	D4ABM5_D4ABM5_RAT	Mrps34	25.78	2.5379	920000	0.00801	0.206
4	4	P62853_RS25_RAT	Rps25	13.73	2.5219	1700000	0.0148	0.296
4	4	P13086_SUCA_RAT	Suclg1	36.12	2.4891	2200000	0.0188	0.113
4	4	D4ACB8_D4ACB8_RAT	Cct8	59.55	2.4789	560000	0.00489	0.082
4	4	Q68FX0_IDH3B_RAT	Idh3B	42.33	2.4588	300000	0.00266	0.169
4	4	O08587_NUP50_RAT	Nup50	49.79	2.4051	790000	0.00686	0.105
4	4	D4A3V2_D4A3V2_RAT	Ndufa6	15.21	2.3977	1300000	0.0116	0.223
4	4	P62752_RL23A_RAT	Rpl23a	17.68	2.3973	2200000	0.019	0.205
4	4	Q5RK00_RM46_RAT	Mrpl46	31.65	2.3798	530000	0.00459	0.155
4	4	Q4KLH4_PSPC1_RAT	Pspc1	58.72	2.1946	550000	0.00483	0.084
4	4	P11980_KPYM_RAT	Pkm	57.78	2.174	450000	0.00389	0.083
4	4	P11915_NLTP_RAT	Scp2	58.78	2.1509	700000	0.00607	0.071
4	4	P18886_CPT2_RAT	Cpt2	74.06	2.1261	300000	0.0026	0.059
4	4	Q9Z0V5_PRDX4_RAT	Prdx4	30.99	2.0947	1300000	0.011	0.158
4	4	D4A1B8_D4A1B8_RAT	Dctn3	21.1	2.0127	510000	0.00442	0.199
3	49	KAC4_RABIT		11.04	2.7341	2200000000	18.95	0.398
3	6	Q6YFQ1_CX6B2_RAT	Cox6b2	10.47	2.2244	12000000	0.11	0.432
3	5	D4A8Z4_D4A8Z4_RAT	LOC690617	24.27	3.1031	660000	0.00574	0.189
3	5	Q3MIE6_Q3MIE6_RAT	Prp-5	100.98	2.8337	340000	0.003	0.046
3	5	Q9WVK7_HCDH_RAT	Hadh	34.43	2.0945	1100000	0.00951	0.073
3	5	P11951_CX6C2_RAT	Cox6c2	8.45	1.9957	6900000	0.0603	0.368
3	4	P29419_ATP5I_RAT	Atp5i	8.25	3.5553	1600000	0.0138	0.394
3	4	P31044_PEBP1_RAT	Pebp1	20.79	3.4154	2300000	0.0199	0.299
3	4	D4A0A0_D4A0A0_RAT	Dynlrb2	10.87	3.2176	980000	0.00857	0.333
3	4	P02091_HBB1_RAT	Hbb	15.97	3.1787	5500000	0.048	0.279
3	4	Q9WTV5_PSMD9_RAT	Psmd9	24.81	2.9981	860000	0.0075	0.144
3	4	D3ZX01_D3ZX01_RAT	Rps4y2	29.18	2.9539	910000	0.00791	0.141
3	4	P43278_H10_RAT	H1f0	20.87	2.9348	780000	0.00681	0.165
3	4	Q794F9_4F2_RAT	Slc3a2	58.04	2.8702	420000	0.00367	0.072
3	4	Q9WVK3_PECR_RAT	Pecr	32.41	2.8436	400000	0.00351	0.191
3	4	D4A3T3_D4A3T3_RAT	Cbx1	21.39	2.7351	530000	0.00459	0.195
3	4	Q6AYA1_GAR1_RAT	Gar1	23	2.6734	1500000	0.0127	0.111
3	4	B2RYW9_FAHD2_RAT	Fahd2	34.56	2.5761	350000	0.00304	0.125
3	4	Q4FZV3_IDLC_RAT	Dnali1	29.6	2.5053	780000	0.00683	0.14
3	4	Q05982_NDKA_RAT	Nme1	17.18	2.4461	710000	0.00622	0.283
3	4	Q5RK08_Q5RK08_RAT	Gbas	32.92	2.3797	750000	0.00654	0.107
3	4	M0R907_M0R907_RAT	Snrpd3	13.91	2.3642	6100000	0.0534	0.151
3	4	P04905_GSTM1_RAT	Gstm1	25.9	2.3505	1100000	0.00927	0.128
3	4	B1WC34_B1WC34_RAT	Prkcsh	59.18	2.3447	450000	0.0039	0.061
3	4	Q794E4_HNRPF_RAT	Hnrnpf	45.7	2.3177	460000	0.00397	0.104
3	4	D3ZZW6_HILS1_RAT	Hils1	18.61	2.2304	3900000	0.034	0.154
3	3	B2RZC6_B2RZC6_RAT	Ilf2	43.04	3.7357	430000	0.00377	0.09
3	3	Q5XI73_GDIR1_RAT	Arhgdia	23.39	3.7173	440000	0.00383	0.221
3	3	B0BNK1_B0BNK1_RAT	Rab5c	23.41	3.6727	410000	0.00353	0.231
3	3	F1LPG5_F1LPG5_RAT	Ndufb4	15.05	3.6358	950000	0.0083	0.287
3	3	P62260_1433E_RAT	Ywhae	29.16	3.6117	470000	0.00408	0.169
3	3	Q5I0K8_RT07_RAT	Mrps7	28.18	3.5968	870000	0.00758	0.169
3	3	P14408_FUMH_RAT	Fh	54.43	3.5797	260000	0.00224	0.105
3	3	Q3B8P7_Q3B8P7_RAT	LOC683897	27.5	3.5272	240000	0.0021	0.154
3	3	P12001_RL18_RAT	Rpl18	21.65	3.5175	1200000	0.0105	0.186
3	3	P02401_RLA2_RAT	Rplp2	11.68	3.5139	960000	0.00833	0.504
3	3	B0BNE2_RPAB1_RAT	Polr2e	24.55	3.486	570000	0.005	0.19
3	3	Q62803_HYALP_RAT	Spam1	58.37	3.4571	220000	0.00188	0.059
3	3	Q498U4_SARNP_RAT	Sarnp	23.59	3.4201	390000	0.00343	0.181
3	3	P60868_RS20_RAT	Rps20	13.36	3.3934	1400000	0.0123	0.227
3	3	Q4V898_RBMX_RAT	Rbmx	42.23	3.3543	480000	0.00416	0.11
3	3	P01835_KACB_RAT		11.59	3.3127	840000	0.00734	0.255
3	3	P48500_TPIS_RAT	Tpi1	26.83	3.3103	460000	0.00399	0.145
3	3	P48675_DESM_RAT	Des	53.42	3.2962	1700000	0.0152	0.062
3	3	M0RDD7_M0RDD7_RAT	Chtopl1	22.12	3.2877	400000	0.00346	0.113
3	3	Q925Q9_SH3K1_RAT	Sh3kbp1	78.04	3.2597	420000	0.00368	0.063
3	3	A2RUW1_TOLIP_RAT	Tollip	30.29	3.2499	500000	0.00439	0.164
3	3	F1M6I7_F1M6I7_RAT	Psma8	27.88	3.2075	870000	0.00756	0.136
3	3	Q68FY1_NUP53_RAT	Nup35	34.78	3.207	510000	0.00445	0.145
3	3	P04642_LDHA_RAT	Ldha	36.43	3.1987	600000	0.00525	0.096
3	3	P24329_THTR_RAT	Tst	33.39	3.1931	890000	0.00779	0.165
3	3	Q6AXU2_Q6AXU2_RAT	Zpbp	45.1	3.1867	920000	0.00806	0.081
3	3	Q5XI32_CAPZB_RAT	Capzb	30.61	3.1849	500000	0.00439	0.162
3	3	Q9Z2P6_SNP29_RAT	Snap29	29.05	3.1787	320000	0.00278	0.179
3	3	P29293_ACRO_RAT	Acr	48.59	3.1755	1400000	0.0123	0.087
3	3	F1LSX7_F1LSX7_RAT	Exosc5	25.2	3.1456	580000	0.00502	0.145
3	3	B0K020_CISD1_RAT	Cisd1	12.09	3.1263	1800000	0.0158	0.343
3	3	D4A2B0_D4A2B0_RAT	Poldip3	46.29	3.0681	280000	0.00245	0.121
3	3	Q5BJX1_RM41_RAT	Mrpl41	15.18	3.0679	200000	0.00178	0.261
3	3	Q5XI00_TCP11_RAT	Tcp11	62.57	3.0407	210000	0.00182	0.081
3	3	Q9EPJ3_RT26_RAT	Mrps26	23.34	3.0382	250000	0.0022	0.19
3	3	O35796_C1QBP_RAT	C1qbp	30.98	3.0332	520000	0.00449	0.172
3	3	P18666_ML12B_RAT	Myl12b	19.83	3.0278	340000	0.003	0.215
3	3	Q8K586_RANT_RAT	Rasl2-9	24.44	2.9651	1700000	0.0151	0.12
3	3	P21531_RL3_RAT	Rpl3	46.11	2.9613	150000	0.00133	0.094
3	3	D4A2G9_D4A2G9_RAT	Ranbp1	23.58	2.9465	660000	0.00572	0.163
3	3	P46462_TERA_RAT	Vcp	89.29	2.9432	110000	0.000963	0.052
3	3	B5DEK0_B5DEK0_RAT	Rprd1b	36.86	2.9025	130000	0.00114	0.135
3	3	P47820_ACE_RAT	Ace	150.81	2.9001	390000	0.0034	0.03
3	3	B3DMA5_B3DMA5_RAT	Cnot7	32.7	2.8565	120000	0.00102	0.154
3	3	Q641Y0_OST48_RAT	Ddost	48.86	2.8516	250000	0.00221	0.07
3	3	Q6NYB7_RAB1A_RAT	Rab1A	22.66	2.8426	280000	0.00242	0.2
3	3	P08010_GSTM2_RAT	Gstm2	25.69	2.8389	310000	0.00269	0.17
3	3	Q91XR8_GPX42_RAT	Gpx4	29.32	2.8106	1400000	0.0125	0.138
3	3	Q91ZW1_TFAM_RAT	Tfam	28.17	2.8015	450000	0.00389	0.139
3	3	P62859_RS28_RAT	Rps28	7.84	2.7966	380000	0.00332	0.362
3	3	P62907_RL10A_RAT	Rpl10a	24.82	2.7862	1700000	0.0151	0.097
3	3	Q5M862_CC134_RAT	Ccdc134	26.42	2.7859	240000	0.00205	0.166
3	3	P22509_FBRL_RAT	Fbl	34.2	2.7852	560000	0.00486	0.131
3	3	Q9Z1K2_Q9Z1K2_RAT	Spa17	17.09	2.781	460000	0.00405	0.358
3	3	F1M4U9_F1M4U9_RAT	Baz1a	174.11	2.7583	200000	0.00172	0.036
3	3	Q6AYM2_TEKT2_RAT	Tekt2	50.26	2.7433	180000	0.00154	0.091
3	3	M0R6B9_M0R6B9_RAT	Cstf2t	65.47	2.7389	220000	0.00192	0.084
3	3	P28073_PSB6_RAT	Psmb6	25.27	2.6803	870000	0.00762	0.13
3	3	G3V8Z9_G3V8Z9_RAT	Cops7a	30.2	2.6724	310000	0.0027	0.127
3	3	Q6AYJ9_Q6AYJ9_RAT	Art3	41.69	2.6604	520000	0.00458	0.12
3	3	D3ZW52_D3ZW52_RAT	RGD1559683	23.18	2.6389	340000	0.00295	0.19
3	3	D3ZJH9_D3ZJH9_RAT	Me2	65.31	2.6291	310000	0.00274	0.058
3	3	Q62991_SCFD1_RAT	Scfd1	72.22	2.6242	84000	0.000733	0.069
3	3	D3ZFQ8_D3ZFQ8_RAT	Cyc1	35.41	2.6103	870000	0.0076	0.144
3	3	P62755_RS6_RAT	Rps6	28.66	2.6062	640000	0.00554	0.096
3	3	P63170_DYL1_RAT	Dynll1	10.36	2.5707	1000000	0.00904	0.146
3	3	A0A0G2JZ52_A0A0G2JZ52_RAT	Hnrnpu	87.88	2.5646	280000	0.00241	0.037
3	3	Q64119_MYL6_RAT	Myl6	16.96	2.5633	2100000	0.0184	0.245
3	3	Q5BK63_NDUA9_RAT	Ndufa9	42.53	2.5531	58000	0.00051	0.13
3	3	P55770_NH2L1_RAT	Snu13	14.16	2.5464	1200000	0.0103	0.227
3	3	Q641X9_RM09_RAT	Mrpl9	30.06	2.5399	330000	0.00285	0.13
3	3	D3ZFS2_D3ZFS2_RAT	Clgn	69.43	2.5378	350000	0.00305	0.072
3	3	D4A7L6_D4A7L6_RAT	Rpia	32.45	2.5294	210000	0.00184	0.158
3	3	Q6AYI1_Q6AYI1_RAT	Ddx5	69.2	2.5057	670000	0.0058	0.055
3	3	B5DEM3_B5DEM3_RAT	Tmed4	26.13	2.4924	1300000	0.0116	0.115
3	3	P19945_RLA0_RAT	Rplp0	34.19	2.4899	160000	0.00144	0.107
3	3	A0A0G2JUA5_A0A0G2JUA5_RAT	Ahnak	580.75	2.4856	190000	0.00164	0.009
3	3	B2GV96_B2GV96_RAT	Ccdc115	19.8	2.4607	560000	0.00486	0.217
3	3	P39032_RL36_RAT	Rpl36	12.26	2.4362	730000	0.00637	0.21
3	3	Q6AYU3_DNJB6_RAT	Dnajb6	38.9	2.4125	230000	0.00204	0.112
3	3	D3ZYL4_D3ZYL4_RAT	Mrpl50	18.31	2.4082	220000	0.00196	0.283
3	3	B5DFC9_NID2_RAT	Nid2	152.88	2.3783	600000	0.00527	0.024
3	3	Q6AYK6_CYBP_RAT	Cacybp	26.52	2.3082	380000	0.00332	0.157
3	3	D3ZFQ3_D3ZFQ3_RAT	Nubpl	34.06	2.3043	90000	0.000788	0.147
3	3	P70564_SPB5_RAT	Serpinb5	42.04	2.2589	170000	0.00145	0.085
3	3	Q561S0_NDUAA_RAT	Ndufa10	40.47	2.2503	320000	0.00278	0.09
3	3	D4A609_D4A609_RAT	LOC103692087	20.46	2.2374	410000	0.00355	0.182
3	3	P04041_GPX1_RAT	Gpx1	22.29	2.2309	160000	0.00139	0.214
3	3	B4F772_B4F772_RAT	Hspa4l	94.16	2.2271	190000	0.00164	0.043
3	3	Q68FR6_EF1G_RAT	Eef1g	50.03	2.2027	330000	0.00291	0.071
3	3	Q5XFX6_Q5XFX6_RAT	Tulp2	53.61	2.1872	140000	0.00121	0.08
3	3	P62278_RS13_RAT	Rps13	17.21	2.1867	840000	0.00733	0.199
3	3	Q68FQ0_TCPE_RAT	Cct5	59.5	2.1548	160000	0.00143	0.081
3	3	O35263_PA1B3_RAT	Pafah1b3	25.85	2.12	240000	0.00212	0.147
3	3	P24268_CATD_RAT	Ctsd	44.65	2.103	320000	0.00282	0.088
3	3	M0R5R5_M0R5R5_RAT	RGD1308544	20.64	2.0924	280000	0.00243	0.2
3	3	P16303_CES1D_RAT	Ces1d	62.11	1.9414	530000	0.00465	0.062
2	33	B5DEQ4_B5DEQ4_RAT	Snrpb2	25.34	2.0952	4200000	0.0369	0.084
2	4	Q63507_RL14_RAT	Rpl14	23.32	2.9258	1700000	0.0144	0.103
2	4	Q6AXW2_Q6AXW2_RAT	Tmod3	39.45	2.7314	1100000	0.00955	0.071
2	4	Q642E2_Q642E2_RAT	Rpl28	15.72	2.2754	2300000	0.0201	0.088
2	3	D3ZA85_D3ZA85_RAT	Nfu1	28.35	3.8333	230000	0.00199	0.111
2	3	B0K014_B0K014_RAT	Dtd1	23.38	3.6791	230000	0.00205	0.148
2	3	P35434_ATPD_RAT	Atp5d	17.58	3.6357	5700000	0.0495	0.137
2	3	G3V751_G3V751_RAT	Mrgbp	22.42	3.2223	300000	0.00265	0.137
2	3	Q9Z270_VAPA_RAT	Vapa	27.82	3.1916	490000	0.00424	0.112
2	3	D4ACX7_D4ACX7_RAT	Hspb9	22.06	3.164	380000	0.00328	0.123
2	3	M0R4W1_M0R4W1_RAT	LOC100909620	26.23	3.0709	2000000	0.0173	0.076
2	3	Q7TQ85_Q7TQ85_RAT	Pdhx	58.76	2.9027	980000	0.00855	0.039
2	3	M0R3X9_M0R3X9_RAT	LOC102552182	21.56	2.8217	160000	0.00143	0.258
2	3	O88205_O88205_RAT	Crisp2	27.33	2.7969	1100000	0.00978	0.099
2	3	Q5FVJ7_IFT22_RAT	Ift22	20.83	2.7911	110000	0.000982	0.184
2	3	D3ZAR9_D3ZAR9_RAT	Chrac1	14	2.6061	440000	0.00385	0.203
2	3	D4ADD8_D4ADD8_RAT	Dctn6	20.65	2.5755	1500000	0.0131	0.147
2	3	P17078_RL35_RAT	Rpl35	14.54	2.567	970000	0.00843	0.114
2	3	F1M5G1_F1M5G1_RAT	Pebp4	25.98	2.5235	1400000	0.0121	0.128
2	3	D4A7F2_D4A7F2_RAT	Mycbp	11.96	2.4613	2000000	0.0174	0.194
2	3	D3ZIX4_D3ZIX4_RAT	H1fx	20.48	2.4504	630000	0.00547	0.115
2	3	D3ZE15_D3ZE15_RAT	LOC100911483	16.77	2.3068	180000	0.00156	0.153
2	3	Q9ES53_UFD1_RAT	Ufd1l	34.46	2.1571	240000	0.00209	0.091
2	3	B2GV15_B2GV15_RAT	Dbt	53.24	2.0828	330000	0.0029	0.048
2	3	M0R835_M0R835_RAT	Sf3b6	14.32	1.998	520000	0.00457	0.154
2	3	P17702_RL28_RAT	Rpl28	15.84	1.8961	2000000	0.0177	0.131
2	2	D4A478_D4A478_RAT	Ntpcr	20.8	4.3352	58000	0.000507	0.198
2	2	P11348_DHPR_RAT	Qdpr	25.54	4.3254	140000	0.00121	0.174
2	2	O70377_SNP23_RAT	Snap23	23.22	4.3124	99000	0.00086	0.186
2	2	Q6AYX5_ODFP2_RAT	Odf2	95.38	4.2264	390000	0.00337	0.032
2	2	P55054_FABP9_RAT	Fabp9	15.08	4.1984	2200000	0.0196	0.189
2	2	P48004_PSA7_RAT	Psma7	28.31	4.0215	1300000	0.0117	0.102
2	2	Q05175_BASP1_RAT	Basp1	21.78	3.9543	150000	0.00132	0.286
2	2	A0JPP4_SPESP_RAT	Spesp1	45.85	3.8868	630000	0.00551	0.051
2	2	D3ZQM0_D3ZQM0_RAT	Sf3a1	88.53	3.8863	120000	0.00102	0.046
2	2	Q62764_YBOX3_RAT	Ybx3	38.83	3.8407	530000	0.00464	0.105
2	2	P00507_AATM_RAT	Got2	47.28	3.7648	300000	0.00265	0.063
2	2	Q6IUR5_NENF_RAT	Nenf	18.98	3.6837	210000	0.00185	0.152
2	2	P45479_PPT1_RAT	Ppt1	34.43	3.6747	810000	0.00708	0.108
2	2	F6Q5K7_F6Q5K7_RAT	Mrps18b	29.14	3.6322	360000	0.00315	0.097
2	2	Q566E4_Q566E4_RAT	Hnrnpr	70.83	3.5977	60000	0.000525	0.041
2	2	Q7TS56_CBR4_RAT	Cbr4	25.27	3.5537	260000	0.00226	0.114
2	2	Q5U2V4_PLBL1_RAT	Plbd1	62.99	3.5461	210000	0.00184	0.042
2	2	P0DMW0_HS71A_RAT	Hspa1a	70.14	3.5429	150000	0.00134	0.048
2	2	Q7TP54_FA65B_RAT	Fam65b	144.62	3.5164	96000	0.000836	0.027
2	2	Q6P6S4_SIL1_RAT	Sil1	52.32	3.5139	180000	0.00156	0.054
2	2	Q09073_ADT2_RAT	Slc25a5	32.88	3.4895	800000	0.00694	0.074
2	2	Q6AY97_CCD91_RAT	Ccdc91	50.14	3.4809	170000	0.00147	0.086
2	2	D4A9A3_D4A9A3_RAT	Cenpv	27.49	3.4638	390000	0.00341	0.088
2	2	B1WC50_B1WC50_RAT	Ewsr1	68.29	3.4371	300000	0.00259	0.058
2	2	Q4KM98_MFF_RAT	Mff	24.95	3.4299	90000	0.000783	0.193
2	2	Q5PQK2_Q5PQK2_RAT	Fus	52.64	3.4261	230000	0.002	0.064
2	2	P40112_PSB3_RAT	Psmb3	22.95	3.4188	260000	0.00229	0.146
2	2	Q5U302_Q5U302_RAT	Ctnna1	100.17	3.4139	89000	0.000779	0.033
2	2	P15205_MAP1B_RAT	Map1b	269.33	3.397	220000	0.00194	0.011
2	2	F1M3H8_F1M3H8_RAT	Hnrnpa0	30.06	3.389	200000	0.00176	0.12
2	2	Q4FZX7_SRPRB_RAT	Srprb	29.55	3.3847	130000	0.00114	0.123
2	2	B1H270_B1H270_RAT	Suclg2	46.96	3.3796	120000	0.00102	0.06
2	2	B5DEH2_ERLN2_RAT	Erlin2	37.69	3.3777	280000	0.00245	0.071
2	2	Q3MHS9_Q3MHS9_RAT	Cct6a	57.98	3.3762	290000	0.00256	0.053
2	2	P60531_TSKS_RAT	Tsks	63.49	3.3673	280000	0.00247	0.051
2	2	P62856_RS26_RAT	Rps26	13.01	3.3606	360000	0.00314	0.209
2	2	D3ZHB4_D3ZHB4_RAT	Lypd4	27.03	3.3323	1100000	0.00931	0.089
2	2	Q6AYP0_ALLC_RAT	Allc	46.01	3.3262	160000	0.00137	0.068
2	2	P62914_RL11_RAT	Rpl11	20.24	3.3218	840000	0.00736	0.129
2	2	Q4KLZ3_Q4KLZ3_RAT	Dazap1	43.06	3.3213	150000	0.00132	0.074
2	2	Q66H38_FA71B_RAT	Fam71b	68.03	3.3102	33000	0.000291	0.079
2	2	Q68FT1_COQ9_RAT	Coq9	35.12	3.3064	88000	0.000766	0.09
2	2	Q7M0E7_RM14_RAT	Mrpl14	15.9	3.3045	170000	0.00151	0.131
2	2	D3ZCM4_D3ZCM4_RAT	Dnajc15	15.98	3.2787	420000	0.00364	0.101
2	2	Q923W4_HDGR3_RAT	Hdgfrp3	22.43	3.2719	200000	0.00171	0.119
2	2	Q3SWS8_RAE1L_RAT	Rae1	40.89	3.2685	120000	0.00102	0.076
2	2	D4A8N1_D4A8N1_RAT	Dpm1	29.23	3.2624	250000	0.00219	0.104
2	2	Q62669_Q62669_RAT	LOC103694855	16.01	3.2595	370000	0.00323	0.197
2	2	Q66H31_Q66H31_RAT	MGC95210	58.16	3.2253	160000	0.00141	0.079
2	2	P06762_HMOX1_RAT	Hmox1	32.98	3.2153	230000	0.00204	0.097
2	2	Q5M9I5_QCR6_RAT	Uqcrh	10.42	3.1985	89000	0.000779	0.27
2	2	Q5RK09_EIF3G_RAT	Eif3g	35.63	3.1833	160000	0.00141	0.084
2	2	M0R8P3_M0R8P3_RAT	Cabyr	43.02	3.1671	19000000	0.17	0.063
2	2	Q9QXQ0_ACTN4_RAT	Actn4	104.85	3.1616	120000	0.00109	0.032
2	2	P70566_TMOD2_RAT	Tmod2	39.47	3.1485	160000	0.00137	0.105
2	2	F1LR02_F1LR02_RAT	Col18a1	134.56	3.1398	120000	0.00105	0.02
2	2	Q704S8_CACP_RAT	Crat	70.76	3.1299	150000	0.0013	0.048
2	2	P61023_CHP1_RAT	Chp1	22.42	3.1234	70000	0.000612	0.164
2	2	P34058_HS90B_RAT	Hsp90ab1	83.23	3.1224	250000	0.00222	0.035
2	2	Q6T393_SPT20_RAT	Spata20	88.13	3.1098	78000	0.000678	0.051
2	2	D3ZUU5_D3ZUU5_RAT	Dnajb1	41.51	3.1018	200000	0.00176	0.067
2	2	B5DEK5_B5DEK5_RAT	LOC687056	21.81	3.0983	210000	0.0018	0.133
2	2	Q5XI62_MENT_RAT	MENT	37.62	3.0764	810000	0.00709	0.067
2	2	P63245_RACK1_RAT	Rack1	35.05	3.0692	220000	0.00195	0.088
2	2	P0C089_PTPM1_RAT	Ptpmt1	21.87	3.0548	98000	0.000854	0.13
2	2	Q68FR9_EF1D_RAT	Eef1d	31.31	3.0359	190000	0.00166	0.128
2	2	Q5XI60_REEP6_RAT	Reep6	23.3	3.0235	100000	0.000886	0.109
2	2	P83732_RL24_RAT	Rpl24	17.77	3.0137	610000	0.00531	0.134
2	2	B2RYW4_B2RYW4_RAT	Mrpl53	12.73	3.0061	320000	0.00277	0.261
2	2	M0R983_M0R983_RAT	LOC688320	25.9	2.9798	860000	0.00754	0.102
2	2	P62890_RL30_RAT	Rpl30	12.78	2.9786	330000	0.00289	0.104
2	2	P62076_TIM13_RAT	Timm13	10.45	2.9785	380000	0.00332	0.253
2	2	A0A0G2JUG1_A0A0G2JUG1_RAT		57.42	2.9543	420000	0.00366	0.026
2	2	Q64122_MYL9_RAT	Myl9	19.71	2.9457	310000	0.00267	0.175
2	2	B2GV45_B2GV45_RAT	Cfap77	32.81	2.9383	870000	0.00758	0.074
2	2	D4ABW7_D4ABW7_RAT	Lyzl4	16.29	2.9364	750000	0.00655	0.159
2	2	Q5U1W6_Q5U1W6_RAT	Apool	28.22	2.9345	4300000	0.0375	0.091
2	2	B2RYU7_B2RYU7_RAT	Cbx5	22.17	2.9312	330000	0.0029	0.126
2	2	P29147_BDH_RAT	Bdh1	38.18	2.9255	110000	0.000943	0.079
2	2	D4A040_D4A040_RAT	Mrps11	20.16	2.9191	170000	0.00148	0.136
2	2	Q5FWT1_FA98A_RAT	Fam98a	55.04	2.9191	160000	0.00142	0.066
2	2	D3ZYM7_D3ZYM7_RAT	LOC102550385	10.81	2.9177	260000	0.00231	0.242
2	2	D3ZDK7_PGP_RAT	Pgp	34.58	2.912	170000	0.00149	0.072
2	2	P14562_LAMP1_RAT	Lamp1	43.94	2.9005	740000	0.00647	0.057
2	2	Q68FP1_GELS_RAT	Gsn	86.01	2.8856	110000	0.000997	0.053
2	2	Q6EIX2_TIM16_RAT	Magmas-ps1	13.72	2.8823	240000	0.00212	0.129
2	2	P23358_RL12_RAT	Rpl12	17.83	2.8817	2500000	0.0217	0.152
2	2	Q4V8E2_Q4V8E2_RAT	Psmd14	34.55	2.8798	61000	0.000536	0.126
2	2	F1M6E7_F1M6E7_RAT	Spaca3	18.29	2.8754	350000	0.00305	0.16
2	2	P10536_RAB1B_RAT	Rab1b	22.15	2.8718	42000	0.000365	0.174
2	2	Q5M818_RM16_RAT	Mrpl16	28.88	2.8614	200000	0.00176	0.104
2	2	O88483_PDP1_RAT	Pdp1	61.17	2.8399	73000	0.000636	0.048
2	2	Q4KLZ6_TKFC_RAT	Tkfc	59.41	2.8333	110000	0.000958	0.057
2	2	Q5U2X0_CARF_RAT	Cdkn2aip	60.71	2.8104	98000	0.000853	0.06
2	2	D3ZRL8_D3ZRL8_RAT	Scml2	101.82	2.8093	110000	0.000955	0.029
2	2	M0RCW1_M0RCW1_RAT	LOC688321	25.65	2.7861	980000	0.00856	0.073
2	2	P26453_BASI_RAT	Bsg	42.41	2.7814	410000	0.0036	0.059
2	2	F1M5V7_F1M5V7_RAT	Mex3d	67.05	2.7626	160000	0.00139	0.057
2	2	Q8CHM7_HACL1_RAT	Hacl1	63.58	2.758	200000	0.00175	0.041
2	2	D4AEI5_D4AEI5_RAT	Myef2	63.31	2.7566	230000	0.00198	0.039
2	2	D3ZSP1_D3ZSP1_RAT	LOC100361838	10.75	2.7551	510000	0.00442	0.174
2	2	P60825_CIRBP_RAT	Cirbp	18.6	2.75	360000	0.0031	0.076
2	2	P05765_RS21_RAT	Rps21	9.12	2.7402	300000	0.00262	0.289
2	2	A0A0H2UI05_A0A0H2UI05_RAT	Cfap20	22.73	2.7361	710000	0.00615	0.104
2	2	B5DEL8_B5DEL8_RAT	Ndufs5	12.69	2.7134	400000	0.0035	0.179
2	2	D3ZMR9_D3ZMR9_RAT	Mrpl21	23.38	2.7075	120000	0.00106	0.105
2	2	P27867_DHSO_RAT	Sord	38.21	2.6773	160000	0.00142	0.073
2	2	D3ZAC5_D3ZAC5_RAT	Dnajb3	26.57	2.6719	300000	0.00263	0.095
2	2	P61314_RL15_RAT	Rpl15	24.13	2.67	200000	0.00177	0.113
2	2	D4A463_D4A463_RAT	Tpgs1	32.5	2.6613	310000	0.00273	0.106
2	2	P70490_MFGM_RAT	Mfge8	47.38	2.6216	130000	0.00112	0.052
2	2	M0RCP6_PROF3_RAT	Pfn3	14.66	2.6179	160000	0.0014	0.153
2	2	D3ZJ62_D3ZJ62_RAT	Ropn1l	24.32	2.6132	1000000	0.00882	0.092
2	2	Q02253_MMSA_RAT	Aldh6a1	57.77	2.6113	79000	0.000691	0.05
2	2	P0C0S7_H2AZ_RAT	H2afz	13.54	2.6063	4100000	0.0358	0.188
2	2	P84079_ARF1_RAT	Arf1	20.68	2.5864	200000	0.00174	0.144
2	2	KV2A7_MOUSE		12.27	2.5742	1700000	0.015	0.177
2	2	D3ZXF8_D3ZXF8_RAT	Mrpl43	17.56	2.5655	490000	0.00425	0.115
2	2	P69897_TBB5_RAT	Tubb5	49.64	2.5619	130000	0.00118	0.061
2	2	P07943_ALDR_RAT	Akr1b1	35.77	2.561	160000	0.00135	0.079
2	2	O35814_STIP1_RAT	Stip1	62.53	2.5341	320000	0.00277	0.041
2	2	D4A5Y7_D4A5Y7_RAT	Rsph9	25.24	2.5156	210000	0.00179	0.094
2	2	Q5BJP4_Q5BJP4_RAT	Rbm39	58.65	2.5095	48000	0.000416	0.05
2	2	A0A0U1RRV7_A0A0U1RRV7_RAT	Srsf3	14.19	2.5083	380000	0.00333	0.242
2	2	Q5RKI1_IF4A2_RAT	Eif4a2	46.37	2.5019	870000	0.00758	0.057
2	2	Q8VHJ0_Q8VHJ0_RAT	Ahnak	10.35	2.4862	450000	0.00388	0.219
2	2	D4A305_D4A305_RAT	Ccdc58	16.68	2.4794	180000	0.00155	0.167
2	2	P20761_IGG2B_RAT	Igh-1a	36.47	2.471	150000	0.00133	0.081
2	2	B1H257_B1H257_RAT	Borcs5	22.16	2.4676	120000	0.00103	0.128
2	2	M0R6J0_M0R6J0_RAT	Mrpl39	38.35	2.4543	150000	0.00133	0.08
2	2	Q6PEC1_TBCA_RAT	Tbca	12.74	2.4512	130000	0.00113	0.176
2	2	P61354_RL27_RAT	Rpl27	15.79	2.4409	1400000	0.012	0.125
2	2	KACB_RABIT		11.27	2.4392	22000000	0.2	0.236
2	2	P27605_HPRT_RAT	Hprt1	24.46	2.4352	220000	0.00192	0.119
2	2	D3ZAF6_ATPK_RAT	Atp5j2	10.45	2.4264	910000	0.00793	0.239
2	2	D3ZCQ9_D3ZCQ9_RAT	Mlf1	32.2	2.4259	220000	0.0019	0.089
2	2	P30919_ASPG_RAT	Aga	37.14	2.4256	83000	0.000723	0.125
2	2	Q5XIP0_Q5XIP0_RAT	Dnajb4	37.8	2.4169	71000	0.000621	0.083
2	2	Q32PX7_FUBP1_RAT	Fubp1	67.16	2.4058	130000	0.00117	0.033
2	2	B0BND2_B0BND2_RAT	Cfap161	34.48	2.4052	110000	0.000973	0.083
2	2	D3ZV29_D3ZV29_RAT	Ndufb4l1	15.09	2.3964	240000	0.00208	0.177
2	2	D3ZMP6_D3ZMP6_RAT	Nop10	7.7	2.3888	610000	0.00533	0.375
2	2	Q03061_CREM_RAT	Crem	38.47	2.3883	110000	0.000992	0.112
2	2	P62944_AP2B1_RAT	Ap2b1	104.49	2.3871	340000	0.00296	0.026
2	2	P70645_BLMH_RAT	Blmh	52.29	2.3773	100000	0.000916	0.029
2	2	D4AC23_D4AC23_RAT	Cct7	59.62	2.3699	470000	0.0041	0.048
2	2	F7EZZ0_F7EZZ0_RAT	Dap3	45.08	2.3655	89000	0.000777	0.058
2	2	P24473_GSTK1_RAT	Gstk1	25.48	2.3562	82000	0.000715	0.155
2	2	A0A0G2KA71_A0A0G2KA71_RAT	Nectin2	50.72	2.3346	130000	0.00114	0.09
2	2	B2GUY6_B2GUY6_RAT	Srrm2	59.41	2.33	140000	0.00126	0.046
2	2	Q66HC6_Q66HC6_RAT	Akap3	94.69	2.3161	240000	0.00208	0.026
2	2	P10111_PPIA_RAT	Ppia	17.86	2.2816	220000	0.00192	0.122
2	2	B2RZD6_B2RZD6_RAT	Ndufa4	9.32	2.2753	140000	0.00122	0.268
2	2	I6L9G6_I6L9G6_RAT	Tardbp	32.13	2.2462	160000	0.0014	0.074
2	2	A6H909_TBPL2_RAT	Tbpl2	38.33	2.2243	370000	0.00319	0.049
2	2	Q9R0T3_DNJC3_RAT	Dnajc3	57.53	2.2093	200000	0.00175	0.042
2	2	Q5XIH3_Q5XIH3_RAT	Ndufv1	50.7	2.1513	590000	0.00516	0.039
2	2	Q3B8Q2_IF4A3_RAT	Eif4a3	46.81	2.1401	470000	0.0041	0.066
2	2	D3ZNZ9_D3ZNZ9_RAT	Hist3h2ba	13.99	2.1214	1400000	0.0122	0.079
2	2	Q04462_SYVC_RAT	Vars	140.28	2.1167	380000	0.00332	0.017
2	2	D3ZHA7_D3ZHA7_RAT	RGD1560334_predicted	22.79	2.0983	190000	0.00162	0.111
2	2	Q9WUY6_Q9WUY6_RAT	Acrv1	28.57	2.0926	77000	0.000668	0.086
2	2	Q6AY51_Q6AY51_RAT	Tex33	30.02	2.0595	280000	0.00246	0.038
2	2	P62083_RS7_RAT	Rps7	22.11	2.0063	270000	0.00237	0.119
2	2	B0K030_B0K030_RAT	Dnajb1	38.12	1.9825	190000	0.00163	0.059
1	3	G3V8U9_G3V8U9_RAT	Psmb4	25.74	3.0645	260000	0.0023	0.095
1	3	Q63011_Q63011_RAT		15.9	2.0092	2000000	0.0172	0.055
1	2	Q6MG66_Q6MG66_RAT	Lsm2	14.77	4.9604	280000	0.00246	0.145
1	2	Q08851_STX5_RAT	Stx5	39.73	4.3333	29000	0.000253	0.07
1	2	Q5XIG4_OCAD1_RAT	Ociad1	27.64	3.9944	440000	0.00386	0.109
1	2	D3ZPL1_D3ZPL1_RAT	Cpsf6	59.14	3.7328	130000	0.00109	0.025
1	2	Q91XU1_QKI_RAT	Qki	37.62	3.6431	96000	0.000841	0.05
1	2	Q5VLR5_Q5VLR5_RAT	Erp44	46.85	3.2773	160000	0.00141	0.044
1	2	A0A140TAI3_A0A140TAI3_RAT	Hnrnpc	32.3	2.8276	5000000	0.0436	0.038
1	2	B1WC84_B1WC84_RAT	Cnpy4	28.37	2.7505	120000	0.00106	0.049
1	2	D3ZD09_D3ZD09_RAT	Cox6b1	10.06	2.7399	840000	0.00734	0.116
1	2	B5DEP7_B5DEP7_RAT	Snrpg	8.49	2.7056	70000	0.000606	0.171
1	2	Q3B8R7_Q3B8R7_RAT	Mrpl47	29.6	2.5369	89000	0.000773	0.044
1	2	Q63750_RM23_RAT	Mrpl23	17.04	2.5347	86000	0.00075	0.103
1	2	Q6P685_Q6P685_RAT	Eif2s2	38.22	2.5066	250000	0.00214	0.03
1	2	P19944_RLA1_RAT	Rplp1	11.49	2.1733	31000	0.000273	0.14
1	2	A0A096MJZ0_A0A096MJZ0_RAT	Dnal1	21.49	2.0623	250000	0.00217	0.053
1	1	D3Z9E8_D3Z9E8_RAT	Fndc8	35.83	4.9304	100000	0.000903	0.056
1	1	P63045_VAMP2_RAT	Vamp2	12.68	4.7637	89000	0.000777	0.207
1	1	D3ZZR5_D3ZZR5_RAT	Snrpa1	28.3	4.743	270000	0.00238	0.067
1	1	Q7TPK5_Q7TPK5_RAT		27.95	4.7174	200000	0.00172	0.059
1	1	B2RYX0_B2RYX0_RAT	Naca	23.37	4.7091	270000	0.00232	0.07
1	1	D3ZMW8_D3ZMW8_RAT	Hmgb4	21.47	4.6822	66000	0.000579	0.083
1	1	P68255_1433T_RAT	Ywhaq	27.76	4.5924	270000	0.00235	0.057
1	1	Q6AYG8_Q6AYG8_RAT	Calr3	44.13	4.582	11000	9.74e-05	0.05
1	1	P38983_RSSA_RAT	Rpsa	32.8	4.5406	170000	0.00148	0.058
1	1	P14841_CYTC_RAT	Cst3	15.43	4.5259	270000	0.0024	0.121
1	1	P17475_A1AT_RAT	Serpina1	46.11	4.4546	46000	0.000401	0.044
1	1	Q63055_ARFRP_RAT	Arfrp1	22.64	4.4394	19000	0.000167	0.09
1	1	A0A077S6M4_A0A077S6M4_RAT	Lyzl6	17.15	4.4043	91000	0.00079	0.128
1	1	P18291_GRAB_RAT	Gzmb	27.31	4.3252	47000	0.000413	0.069
1	1	Q9Z311_MECR_RAT	Mecr	40.3	4.3179	41000	0.000362	0.04
1	1	B1WBX7_B1WBX7_RAT	Cope	18.65	4.2178	81000	0.000705	0.12
1	1	Q923V8_SEP15_RAT	2020-09-15	17.81	4.212	11000	9.33e-05	0.099
1	1	P17220_PSA2_RAT	Psma2	25.91	4.2011	140000	0.00122	0.06
1	1	B0BNB4_B0BNB4_RAT	Meaf6	21.64	4.1963	36000	0.000314	0.115
1	1	Q80XZ1_Q80XZ1_RAT	Smptb	63.68	4.1727	42000	0.000366	0.031
1	1	P22057_PTGDS_RAT	Ptgds	21.29	4.1654	40000	0.000349	0.09
1	1	P00786_CATH_RAT	Ctsh	37.08	4.1367	350000	0.00301	0.039
1	1	D3ZCE7_D3ZCE7_RAT	Tppp2	18.53	4.1024	49000	0.000428	0.1
1	1	D3ZTW8_D3ZTW8_RAT	Mrpl27	15.81	4.0871	150000	0.00134	0.088
1	1	Q9QX80_Q9QX80_RAT	Hnrnpab	30.83	4.0848	400000	0.00351	0.049
1	1	Q9QYU2_EFTS_RAT	Tsfm	35.16	4.0836	73000	0.000634	0.083
1	1	B5DEN5_B5DEN5_RAT	Eef1b2	24.66	4.0635	220000	0.00191	0.058
1	1	M0R6L8_M0R6L8_RAT	Dnajc19	19.35	4.0461	290000	0.00254	0.079
1	1	D3ZPF2_D3ZPF2_RAT	Mcat	41.81	4.0438	74000	0.000648	0.039
1	1	Q6AYQ8_FAHD1_RAT	Fahd1	24.46	4.0414	97000	0.000848	0.072
1	1	P09606_GLNA_RAT	Glul	42.24	4.033	380000	0.00335	0.054
1	1	B0BNM1_NNRE_RAT	Apoa1bp	30.87	3.9416	170000	0.00152	0.064
1	1	B2RYX1_B2RYX1_RAT	Uqcr10	7.46	3.9247	38000	0.000329	0.266
1	1	D4ABK7_D4ABK7_RAT	Hnrnph3	36.85	3.9208	27000	0.000236	0.049
1	1	Q06C60_Q06C60_RAT	Bola1	14.39	3.8914	69000	0.000598	0.109
1	1	Q5RJK5_Q5RJK5_RAT	Cbx3	20.8	3.8575	180000	0.00153	0.087
1	1	A0A096MKE5_A0A096MKE5_RAT	Zfp326	17.23	3.8426	89000	0.000774	0.106
1	1	D4A259_D4A259_RAT	Polr2d	16.3	3.8185	150000	0.00128	0.106
1	1	A0JPP9_A0JPP9_RAT	Pacrg	34.48	3.8031	150000	0.00129	0.036
1	1	D4A131_D4A131_RAT	Mrpl4	33.06	3.8013	98000	0.000855	0.054
1	1	Q6AYK5_LYAR_RAT	Lyar	43.65	3.8009	61000	0.000531	0.036
1	1	Q3MIE4_VAT1_RAT	Vat1	43.09	3.7995	68000	0.000591	0.04
1	1	Q9JJ54_HNRPD_RAT	Hnrnpd	38.19	3.7765	910000	0.00796	0.04
1	1	D3ZTR5_D3ZTR5_RAT	Zbed5	83.98	3.7746	270000	0.00238	0.033
1	1	Q5FVQ4_MLEC_RAT	Mlec	32.4	3.7636	97000	0.000845	0.045
1	1	G3V852_G3V852_RAT	Tln1	269.5	3.7627	50000	0.000433	0.006
1	1	Q56A18_SMCE1_RAT	Smarce1	42.8	3.7393	82000	0.000715	0.04
1	1	A0A0G2K0W9_A0A0G2K0W9_RAT	Psma7	27.84	3.7071	700000	0.0061	0.056
1	1	D3ZCL3_RU1C_RAT	Snrpc	17.35	3.7032	110000	0.000953	0.075
1	1	Q9R1T1_BAF_RAT	Banf1	10.04	3.7031	970000	0.00848	0.27
1	1	D4A833_D4A833_RAT	Mrps30	49.97	3.6973	52000	0.000458	0.045
1	1	D3ZG88_D3ZG88_RAT	Sssca1	21.3	3.6894	36000	0.000311	0.136
1	1	F1LPI1_F1LPI1_RAT	Cspp1	138.12	3.6761	76000	0.000659	0.012
1	1	D3ZQ21_D3ZQ21_RAT	Saysd1	20.55	3.6735	120000	0.001	0.106
1	1	Q4FZT0_STML2_RAT	Stoml2	38.39	3.6708	110000	0.000918	0.04
1	1	D3ZWN6_D3ZWN6_RAT	Enkur	29.51	3.6599	78000	0.000683	0.059
1	1	D3ZFS7_D3ZFS7_RAT	Lyplal1	26.05	3.6513	82000	0.000718	0.055
1	1	B2RZB7_B2RZB7_RAT	Snrpd1	13.27	3.6502	180000	0.00156	0.109
1	1	D4ADD7_D4ADD7_RAT	Glrx5	16.42	3.6483	57000	0.0005	0.092
1	1	Q6IRK9_CBPQ_RAT	Cpq	52.01	3.647	140000	0.00122	0.023
1	1	Q4V8P4_Q4V8P4_RAT	Rsb66	19.45	3.6458	450000	0.00394	0.077
1	1	D4A8G0_D4A8G0_RAT	Lsm12	21.69	3.6358	120000	0.00108	0.067
1	1	P35565_CALX_RAT	Canx	67.21	3.6213	95000	0.000829	0.027
1	1	B0K036_SDHF1_RAT	Sdhaf1	13.3	3.6175	52000	0.000457	0.127
1	1	Q5XIG0_NUDT9_RAT	Nudt9	38.54	3.6157	170000	0.00148	0.034
1	1	Q499Q2_Q499Q2_RAT	Tpd52l1	18.34	3.5596	85000	0.000745	0.086
1	1	Q6IN37_Q6IN37_RAT	Gm2a	21.48	3.5516	160000	0.0014	0.111
1	1	F1M4Q1_F1M4Q1_RAT	Cylc2	43.49	3.551	69000	0.000605	0.043
1	1	Q6AYL5_SF3B4_RAT	Sf3b4	44.33	3.5397	100000	0.000902	0.033
1	1	F1M953_F1M953_RAT	Hspa9	73.7	3.5259	310000	0.00267	0.034
1	1	G3V7Q6_G3V7Q6_RAT	Psmb5	28.54	3.5245	140000	0.00119	0.049
1	1	Q4G067_Q4G067_RAT	Mrpl44	37.42	3.5242	48000	0.000416	0.057
1	1	B5DFM8_B5DFM8_RAT	Bcas2	26.08	3.5178	110000	0.000996	0.058
1	1	P05197_EF2_RAT	Eef2	95.22	3.5147	27000	0.000236	0.019
1	1	D3ZDP2_D3ZDP2_RAT	Ict1	23.46	3.5142	240000	0.0021	0.058
1	1	P15429_ENOB_RAT	Eno3	46.98	3.5079	240000	0.00209	0.041
1	1	IGKC_MOUSE		11.77	3.4864	290000	0.00249	0.132
1	1	Q66H12_NAGAB_RAT	Naga	46.84	3.4714	11000	9.58e-05	0.041
1	1	Q5RKH0_GLYR1_RAT	Glyr1	60.38	3.4689	25000	0.000218	0.024
1	1	P28042_SSBP_RAT	Ssbp1	17.44	3.4629	10000	8.83e-05	0.119
1	1	P97571_CAN1_RAT	Capn1	82.07	3.4495	45000	0.000393	0.025
1	1	Q5RKI9_RRFM_RAT	Mrrf	29.13	3.4391	49000	0.00043	0.061
1	1	D3ZCQ6_D3ZCQ6_RAT	Cfap126	20.21	3.4304	390000	0.00337	0.081
1	1	Q0ZFS4_Q0ZFS4_RAT	Mrps33	12.36	3.4277	76000	0.000665	0.114
1	1	Q63584_TMEDA_RAT	Tmed10	24.84	3.4228	120000	0.00103	0.05
1	1	Q66HB1_Q66HB1_RAT	Tbp	34.93	3.4057	28000	0.000247	0.047
1	1	M0RBQ6_M0RBQ6_RAT	Ccpg1os	13.8	3.379	40000	0.000347	0.13
1	1	P63025_VAMP3_RAT	Vamp3	11.47	3.3783	45000	0.00039	0.155
1	1	Q9EPH2_MRP_RAT	Marcksl1	19.84	3.3768	120000	0.00104	0.075
1	1	P25113_PGAM1_RAT	Pgam1	28.81	3.3757	25000	0.00022	0.055
1	1	P61983_1433G_RAT	Ywhag	28.28	3.3754	140000	0.0012	0.057
1	1	Q68FZ8_Q68FZ8_RAT	Pccb	58.64	3.3735	18000	0.000159	0.026
1	1	B3DMA1_B3DMA1_RAT	Atxn2l	112.78	3.3698	42000	0.00037	0.015
1	1	G3V9N1_G3V9N1_RAT	Pgam5	31.98	3.3642	240000	0.00207	0.042
1	1	P62268_RS23_RAT	Rps23	15.8	3.3451	53000	0.000459	0.077
1	1	P49864_GRAK_RAT	Gzmk	28.45	3.3373	200000	0.00171	0.058
1	1	Q5XFW8_SEC13_RAT	Sec13	35.53	3.337	61000	0.000529	0.053
1	1	P62959_HINT1_RAT	Hint1	13.77	3.3368	810000	0.00706	0.111
1	1	P36860_RALB_RAT	Ralb	23.3	3.3344	92000	0.000801	0.078
1	1	Q64256_PRM3_RAT	Prm3	11.44	3.3279	120000	0.00104	0.231
1	1	P20689_MYLK2_RAT	Mylk2	65.77	3.308	210000	0.00183	0.016
1	1	P62850_RS24_RAT	Rps24	15.41	3.2977	110000	0.000973	0.113
1	1	D3ZY44_D3ZY44_RAT	Mrps2	32.16	3.2944	83000	0.00072	0.072
1	1	Q6TUG0_DJB11_RAT	Dnajb11	40.47	3.2933	220000	0.00191	0.031
1	1	G3V7Z8_G3V7Z8_RAT	Pabpn1	32.29	3.2791	150000	0.00128	0.036
1	1	F1LW91_F1LW91_RAT	Numa1	226.77	3.2748	54000	0.000471	0.008
1	1	Q5XIM3_Q5XIM3_RAT	RSA-14-44	21.62	3.25	97000	0.000847	0.057
1	1	D4A720_D4A720_RAT	Srsf7	27.36	3.2488	71000	0.000619	0.059
1	1	M0R867_M0R867_RAT	LOC102553892	21.19	3.2451	370000	0.00319	0.055
1	1	P21807_PERI_RAT	Prph	53.52	3.2449	750000	0.00656	0.021
1	1	B2RZ57_B2RZ57_RAT	Mrpl18	20.64	3.2372	140000	0.00119	0.05
1	1	P0C5H9_MANF_RAT	Manf	20.37	3.231	47000	0.000406	0.084
1	1	Q27W02_MGN_RAT	Magoh	17.15	3.217	49000	0.000427	0.137
1	1	Q5M7W5_MAP4_RAT	Map4	110.23	3.2067	36000	0.000316	0.016
1	1	D4AB01_D4AB01_RAT	Hint2	17.37	3.2037	69000	0.000603	0.123
1	1	Q63159_COQ3_RAT	Coq3	38.68	3.2034	700000	0.00611	0.046
1	1	P04256_ROA1_RAT	Hnrnpa1	34.19	3.1912	110000	0.000948	0.031
1	1	D4AC36_D4AC36_RAT	Eif3f	37.97	3.1785	44000	0.000383	0.047
1	1	O35264_PA1B2_RAT	Pafah1b2	25.57	3.1743	35000	0.000301	0.039
1	1	A0A0G2JSR7_A0A0G2JSR7_RAT	Matr3	94.44	3.1533	240000	0.00207	0.021
1	1	Q62736_CALD1_RAT	Cald1	60.55	3.1529	120000	0.00103	0.023
1	1	M0RC99_RAB5A_RAT	Rab5a	23.61	3.1365	180000	0.00159	0.051
1	1	P17209_MYL4_RAT	Myl4	21.27	3.1269	88000	0.000769	0.067
1	1	F1LW16_F1LW16_RAT	Btaf1	207.59	3.1231	73000	0.000635	0.006
1	1	Q5XIC0_ECI2_RAT	Eci2	42.99	3.1206	91000	0.000793	0.023
1	1	Q5PQL2_RCD1_RAT	Rqcd1	33.58	3.1139	17000	0.000148	0.04
1	1	P26284_ODPA_RAT	Pdha1	43.2	3.1054	65000	0.000566	0.033
1	1	P56522_ADRO_RAT	Fdxr	54.33	3.1035	36000	0.000314	0.024
1	1	Q71TY3_RS27_RAT	Rps27	9.45	3.1019	120000	0.00104	0.155
1	1	D4AC65_D4AC65_RAT	Coa7	25.69	3.1014	110000	0.000981	0.043
1	1	P16409_MYL3_RAT	Myl3	22.14	3.0898	210000	0.00184	0.04
1	1	F1LN88_F1LN88_RAT	Aldh2	56.48	3.074	270000	0.00233	0.019
1	1	Q9JLH7_CK5P3_RAT	Cdk5rap3	57.01	3.0665	62000	0.000539	0.028
1	1	D4A5T1_D4A5T1_RAT	Sf3b5	10.11	3.0556	450000	0.00397	0.174
1	1	Q6IG01_K2C1B_RAT	Krt77	57.22	3.0537	610000	0.00529	0.017
1	1	P82450_SIAE_RAT	Siae	60.43	3.0438	1600000	0.0137	0.022
1	1	D3ZF99_D3ZF99_RAT	Mrpl55	15.05	3.0293	24000	0.00021	0.126
1	1	P45592_COF1_RAT	Cfl1	18.52	3.026	85000	0.000738	0.066
1	1	P21213_HUTH_RAT	Hal	72.24	3.0178	63000	0.000551	0.015
1	1	P17425_HMCS1_RAT	Hmgcs1	57.4	3.0156	580000	0.00502	0.021
1	1	Q6AY40_JMJD8_RAT	Jmjd8	32.91	2.9839	30000	0.000257	0.045
1	1	Q9EQX9_UBE2N_RAT	Ube2n	17.11	2.9699	56000	0.000484	0.072
1	1	D3Z8L2_D3Z8L2_RAT	Spata33	15.42	2.9691	34000	0.000295	0.103
1	1	Q6PEC4_SKP1_RAT	Skp1	18.66	2.9451	83000	0.000725	0.074
1	1	Q68FS2_CSN4_RAT	Cops4	46.26	2.9429	39000	0.000338	0.03
1	1	P17046_LAMP2_RAT	Lamp2	45.14	2.9228	170000	0.00148	0.024
1	1	P07632_SODC_RAT	Sod1	15.9	2.917	250000	0.00216	0.071
1	1	D4A2C6_D4A2C6_RAT	Lsm4	15.19	2.9124	280000	0.0024	0.072
1	1	Q5FVM4_NONO_RAT	Nono	54.89	2.8985	51000	0.000448	0.029
1	1	Q8CJF4_Q8CJF4_RAT	Gzma	28.54	2.8969	120000	0.00102	0.038
1	1	Q7TP15_Q7TP15_RAT	Mtap	43.05	2.8922	32000	0.000281	0.046
1	1	Q9WVA1_TIM8A_RAT	Timm8a	11.04	2.8846	55000	0.000481	0.113
1	1	Q6QI63_Q6QI63_RAT	Zfp341	45.72	2.8805	380000	0.00334	0.026
1	1	G3V728_G3V728_RAT	Nipsnap1	33.33	2.8704	230000	0.00202	0.032
1	1	D3ZTP9_D3ZTP9_RAT	Piwil1	98.51	2.849	89000	0.000775	0.01
1	1	P62628_DLRB1_RAT	Dynlrb1	10.98	2.8407	72000	0.000629	0.125
1	1	A0A0G2K588_A0A0G2K588_RAT	Ltbp4	153.91	2.8372	150000	0.0013	0.01
1	1	P37996_ARL3_RAT	Arl3	20.44	2.8372	120000	0.00105	0.06
1	1	P62198_PRS8_RAT	Psmc5	45.6	2.8225	9400	8.17e-05	0.039
1	1	D3ZXS7_D3ZXS7_RAT	LOC100363125	13.39	2.8157	58000	0.000506	0.139
1	1	D3ZAA8_D3ZAA8_RAT	RGD1565533	19.7	2.8081	31000	0.00027	0.061
1	1	Q6AY48_Q6AY48_RAT	Pcbp3	33.76	2.8036	150000	0.00129	0.041
1	1	Q27W01_RBM8A_RAT	Rbm8a	19.88	2.8017	120000	0.00105	0.063
1	1	P62912_RL32_RAT	Rpl32	15.85	2.7968	130000	0.00113	0.104
1	1	F1M5B9_F1M5B9_RAT	Lrrc37a	187.95	2.7939	18000	0.000156	0.008
1	1	Q4QQU9_Q4QQU9_RAT	Ostm1	37.89	2.7504	77000	0.000672	0.033
1	1	P00502_GSTA1_RAT	Gsta1	25.59	2.7468	530000	0.00459	0.041
1	1	Q6MG60_DDAH2_RAT	Ddah2	29.67	2.7463	40000	0.000345	0.049
1	1	Q8VHK0_ACOT8_RAT	Acot8	35.98	2.7457	45000	0.000393	0.05
1	1	D4AAT4_D4AAT4_RAT	Snrpf	9.72	2.7448	26000	0.00023	0.151
1	1	A0A0G2KAI9_A0A0G2KAI9_RAT	Rsph9	31.2	2.7435	51000	0.000443	0.029
1	1	O88969_CST8_RAT	Cst8	16.24	2.7435	46000	0.0004	0.092
1	1	Q6AY23_P5CR2_RAT	Pycr2	33.65	2.7419	70000	0.000612	0.034
1	1	Q6P2A5_Q6P2A5_RAT	Ak3	25.48	2.7304	310000	0.00267	0.062
1	1	D4A5R0_D4A5R0_RAT	Ppih	19.08	2.7193	57000	0.0005	0.051
1	1	Q5M949_Q5M949_RAT	Nipsnap3b	28.32	2.7182	120000	0.00101	0.04
1	1	B2RZ68_B2RZ68_RAT	Dcaf7	38.9	2.6999	30000	0.000265	0.044
1	1	Q5M9F6_Q5M9F6_RAT	Mthfs	23.23	2.694	200000	0.00176	0.059
1	1	P63088_PP1G_RAT	Ppp1cc	36.96	2.6931	90000	0.000788	0.031
1	1	P07633_PCCB_RAT	Pccb	58.59	2.6927	33000	0.000285	0.024
1	1	A0JPP1_NC2A_RAT	Drap1	22.31	2.6848	120000	0.00101	0.054
1	1	P47727_CBR1_RAT	Cbr1	30.56	2.6801	73000	0.000637	0.029
1	1	P85125_PTRF_RAT	Ptrf	43.88	2.6767	61000	0.000536	0.038
1	1	Q91Y81_SEPT2_RAT	2020-09-02	41.57	2.6739	42000	0.000362	0.047
1	1	M0R3V4_M0R3V4_RAT	Mydgf	17.94	2.666	72000	0.000625	0.054
1	1	D3ZRE1_D3ZRE1_RAT	Piwil2	109.43	2.6631	45000	0.000395	0.015
1	1	D4A7U6_D4A7U6_RAT	Lsm3	11.84	2.6627	120000	0.00108	0.118
1	1	P18422_PSA3_RAT	Psma3	28.4	2.6617	130000	0.00112	0.039
1	1	Q5I0K5_ABHDA_RAT	Abhd10	33.13	2.6484	500000	0.00437	0.037
1	1	Q4V8D8_Q4V8D8_RAT	MGC114483	38.22	2.6432	45000	0.000391	0.032
1	1	Q5PPI1_SRSF9_RAT	Srsf9	25.48	2.6424	100000	0.000894	0.05
1	1	Q6L711_HABP2_RAT	Habp2	62.05	2.6418	120000	0.00105	0.016
1	1	P08503_ACADM_RAT	Acadm	46.53	2.6325	58000	0.000503	0.031
1	1	P05426_RL7_RAT	Rpl7	30.31	2.6318	150000	0.00131	0.042
1	1	M0R9I7_M0R9I7_RAT	LOC100366231	26.84	2.6317	51000	0.000448	0.047
1	1	Q52KK2_Q52KK2_RAT	Tmx4	21.4	2.6262	57000	0.000501	0.068
1	1	P24483_ADX_RAT	Fdx1	20.12	2.6213	72000	0.000629	0.048
1	1	Q9EQT5_TINAL_RAT	Tinagl1	52.79	2.6154	47000	0.000412	0.028
1	1	Q62698_DC1L2_RAT	Dync1li2	54.71	2.5969	66000	0.000574	0.024
1	1	P23565_AINX_RAT	Ina	56.08	2.5878	1200000	0.0103	0.018
1	1	B2RYT4_B2RYT4_RAT	Mrps14	14.91	2.5857	18000	0.000161	0.117
1	1	P50339_CMA1_RAT	Cma1	27.55	2.5751	68000	0.000594	0.061
1	1	B2GV73_B2GV73_RAT	Arpc3	20.52	2.5687	56000	0.000487	0.062
1	1	P05371_CLUS_RAT	Clu	51.34	2.5669	37000	0.000326	0.027
1	1	Q6P6T9_Q6P6T9_RAT	Kpna2	57.8	2.5596	30000	0.000265	0.028
1	1	D3Z9I1_D3Z9I1_RAT	Coa3	11.92	2.5539	120000	0.00102	0.093
1	1	Q9Z1P2_ACTN1_RAT	Actn1	102.9	2.55	63000	0.000547	0.016
1	1	B0BN52_B0BN52_RAT	Mtch2	33.51	2.5492	68000	0.000596	0.03
1	1	Q32KJ5_Q32KJ5_RAT	Gns	60.87	2.5471	26000	0.000225	0.022
1	1	P16036_MPCP_RAT	Slc25a3	39.42	2.5454	260000	0.00226	0.034
1	1	Q32ZG8_Q32ZG8_RAT	Defb24	9.61	2.529	53000	0.000462	0.193
1	1	D3ZNZ5_D3ZNZ5_RAT	Ero1b	52.73	2.5252	24000	0.000209	0.037
1	1	Q08290_CNN1_RAT	Cnn1	33.32	2.5112	33000	0.000288	0.044
1	1	P53563_B2CL1_RAT	Bcl2l1	26.14	2.5078	99000	0.000861	0.043
1	1	O55000_PP1RA_RAT	Ppp1r10	92.77	2.5025	52000	0.000457	0.009
1	1	D4A9D6_D4A9D6_RAT	Dhx9	131.65	2.4996	67000	0.000584	0.007
1	1	Q6AYM4_DPCD_RAT	Dpcd	23.14	2.4977	87000	0.000759	0.054
1	1	Q642A5_DPOE3_RAT	Pole3	16.66	2.4905	230000	0.002	0.076
1	1	Q5U312_RAI14_RAT	Rai14	109.07	2.4861	84000	0.000732	0.011
1	1	Q5EB77_RAB18_RAT	Rab18	22.96	2.4832	84000	0.000729	0.053
1	1	O08629_TIF1B_RAT	Trim28	88.9	2.4819	48000	0.000416	0.02
1	1	Q5RJR8_LRC59_RAT	Lrrc59	34.85	2.4712	41000	0.000354	0.039
1	1	A0A0G2K8W9_A0A0G2K8W9_RAT	Sptbn1	273.31	2.4674	46000	0.0004	0.006
1	1	Q498M4_WDR5_RAT	Wdr5	36.57	2.4624	32000	0.000282	0.042
1	1	F1MAS7_F1MAS7_RAT	Sdr9c7	35.05	2.4514	110000	0.000928	0.038
1	1	Q4G063_CREL2_RAT	Creld2	38.22	2.4507	38000	0.000333	0.032
1	1	P09527_RAB7A_RAT	Rab7a	23.49	2.4482	160000	0.00136	0.053
1	1	F1LM55_F1LM55_RAT	Ccar2	102.73	2.4416	63000	0.000548	0.012
1	1	F1M098_F1M098_RAT	LOC100912849	23.44	2.4392	84000	0.000733	0.072
1	1	Q5XIG5_GKAP1_RAT	Gkap1	41.91	2.4391	1400000	0.012	0.025
1	1	Q9JKZ8_Q9JKZ8_RAT	Coil	48.13	2.4326	14000	0.00012	0.023
1	1	F1M6D0_F1M6D0_RAT	Mrps6	14.33	2.4088	79000	0.00069	0.088
1	1	P52296_IMB1_RAT	Kpnb1	97.06	2.4075	55000	0.000483	0.014
1	1	Q6AYB5_SRP54_RAT	Srp54	55.67	2.4041	21000	0.000187	0.022
1	1	Q9JLP1_KHDR3_RAT	Khdrbs3	38.76	2.4013	300000	0.0026	0.032
1	1	Q68FT3_PYRD2_RAT	Pyroxd2	62.84	2.3973	50000	0.000438	0.022
1	1	F7F588_F7F588_RAT	Nmnat3	27.56	2.3958	52000	0.000455	0.041
1	1	O89035_O89035_RAT	Slc25a10	31.43	2.3856	62000	0.000544	0.038
1	1	P12007_IVD_RAT	Ivd	46.41	2.3811	720000	0.00632	0.021
1	1	P80254_DOPD_RAT	Ddt	13.12	2.3746	62000	0.000544	0.102
1	1	Q8K4G6_MACD1_RAT	Macrod1	28.62	2.364	56000	0.000486	0.039
1	1	D3ZYX8_D3ZYX8_RAT	Cox7a2l	13.26	2.3637	86000	0.000749	0.1
1	1	Q5BJZ3_Q5BJZ3_RAT	Nnt	113.8	2.3555	48000	0.000418	0.012
1	1	P11950_CX6C1_RAT	Cox6c1	8.55	2.354	4400000	0.0388	0.092
1	1	P42667_SC11A_RAT	Sec11a	20.59	2.3536	21000	0.000179	0.05
1	1	D4A962_D4A962_RAT	Hnrnpul1	95.94	2.3534	37000	0.000327	0.014
1	1	A0A0G2JVY0_A0A0G2JVY0_RAT	Kdm4c	111.35	2.3404	34000	0.000294	0.016
1	1	Q8R2H5_PHLD_RAT	Gpld1	93.72	2.335	34000	0.000299	0.015
1	1	P0C2B9_RM42_RAT	Mrpl42	16.46	2.3311	36000	0.000312	0.071
1	1	F1M663_F1M663_RAT	Igkv5-48	12.72	2.3306	350000	0.00308	0.104
1	1	P18445_RL27A_RAT	Rpl27a	16.61	2.3284	65000	0.000568	0.074
1	1	E9PTL5_E9PTL5_RAT	Tlr10	89.63	2.3102	35000	0.000308	0.011
1	1	Q9R1T3_CATZ_RAT	Ctsz	34.17	2.3058	69000	0.000601	0.033
1	1	Q4QQU6_SPF30_RAT	Smndc1	26.77	2.304	120000	0.00104	0.05
1	1	O88941_MOGS_RAT	Mogs	91.81	2.2982	14000	0.000119	0.014
1	1	Q6AZ25_Q6AZ25_RAT	Tpm1	28.68	2.2968	150000	0.00129	0.048
1	1	Q63525_NUDC_RAT	Nudc	38.39	2.2966	140000	0.00124	0.033
1	1	Q9JHU5_ARFP1_RAT	Arfip1	40.75	2.2849	120000	0.00107	0.027
1	1	M0R5K7_M0R5K7_RAT	Pradc1	21.07	2.281	26000	0.000228	0.064
1	1	P61515_RL37P_RAT	Rpl37a-ps1	10.27	2.28	55000	0.000477	0.196
1	1	D3ZPI2_D3ZPI2_RAT	Prr27	35.45	2.2712	61000	0.000528	0.03
1	1	P97700_M2OM_RAT	Slc25a11	34.22	2.2693	120000	0.00103	0.025
1	1	B0BNE3_B0BNE3_RAT	Trappc5	20.78	2.2644	76000	0.00066	0.053
1	1	P10960_SAP_RAT	Psap	61.08	2.2617	50000	0.00044	0.018
1	1	Q5XIA8_GHITM_RAT	Ghitm	37.15	2.2613	74000	0.000642	0.032
1	1	Q5PQQ2_WBP11_RAT	Wbp11	69.95	2.2491	60000	0.000521	0.014
1	1	F7F6L0_F7F6L0_RAT	LOC289035	53.53	2.2418	55000	0.000481	0.021
1	1	Q4V7B5_CC105_RAT	Ccdc105	57.43	2.2368	60000	0.000521	0.02
1	1	Q9Z2L0_VDAC1_RAT	Vdac1	30.74	2.2256	41000	0.00036	0.035
1	1	D4A2P7_D4A2P7_RAT	Mpc1l	13.5	2.2216	400000	0.00352	0.076
1	1	D4AE41_RMXL1_RAT	Rbmxl1	42.22	2.2211	110000	0.000956	0.021
1	1	A1L1J8_A1L1J8_RAT	Rab5b	23.66	2.2207	53000	0.00046	0.065
1	1	B1WC16_B1WC16_RAT	Bclaf1	106	2.2192	27000	0.000238	0.01
1	1	Q3KRD8_IF6_RAT	Eif6	26.55	2.2174	270000	0.00232	0.041
1	1	Q6AY02_Q6AY02_RAT	Rbm17	45.32	2.2144	68000	0.000595	0.022
1	1	Q5GH58_Q5GH58_RAT	Xkr5	56.16	2.2087	26000	0.000229	0.035
1	1	P52303_AP1B1_RAT	Ap1b1	104.52	2.2024	140000	0.00119	0.013
1	1	G3V7U4_G3V7U4_RAT	Lmnb1	66.65	2.2003	290000	0.00255	0.02
1	1	P07483_FABPH_RAT	Fabp3	14.77	2.1961	260000	0.00223	0.068
1	1	P62836_RAP1A_RAT	Rap1a	20.97	2.1903	110000	0.000973	0.06

## Sheet: PTM
Unique	Total	reference	Gene Symbol	MWT(kDa)	AVG	Sum Intensity	Intensity%	Coverage %
12	211	P62804_H4_RAT	Hist1h4b	11.36	2.4555	3300000000	18.12	0.534
12	15	P55054_FABP9_RAT	Fabp9	15.08	3.0799	12000000	0.0634	0.636
12	12	P10719_ATPB_RAT	Atp5b	56.32	3.1721	1700000	0.00899	0.318
11	121	Q00715_H2B1_RAT		13.98	2.3974	1400000000	7.68	0.536
11	11	P15999_ATPA_RAT	Atp5a1	59.72	2.8178	1500000	0.00809	0.215
10	17	B5DES0_B5DES0_RAT	Snrpd2	13.52	2.6353	13000000	0.071	0.559
9	12	B2RYS2_B2RYS2_RAT	Uqcrb	13.55	2.3462	4300000	0.0231	0.604
9	11	P62890_RL30_RAT	Rpl30	12.78	2.9814	1400000	0.00774	0.635
9	10	Q06647_ATPO_RAT	Atp5o	23.38	3.0629	1100000	0.00608	0.54
9	9	P11517_HBB2_RAT		15.97	3.1191	2600000	0.014	0.551
9	9	P31000_VIME_RAT	Vim	53.7	2.4912	620000	0.0034	0.208
8	256	Q4FZT6_H2A3_RAT		14.11	2.4631	13000000000	71.58	0.408
8	15	P11240_COX5A_RAT	Cox5a	16.12	2.9307	30000000	0.16	0.233
8	9	P62832_RL23_RAT	Rpl23	14.86	2.9544	3100000	0.0171	0.4
7	12	P17074_RS19_RAT	Rps19	16.08	2.4319	2000000	0.0109	0.407
7	11	P68035_ACTC_RAT	Actc1	41.99	2.3995	1400000	0.0077	0.239
7	11	A9UMV9_A9UMV9_RAT	Ndufa7	12.49	2.023	2900000	0.016	0.438
7	10	P06761_GRP78_RAT	Hspa5	72.3	3.0298	600000	0.00325	0.156
7	9	Q07936_ANXA2_RAT	Anxa2	38.65	2.9719	1300000	0.00717	0.248
7	9	P13471_RS14_RAT	Rps14	16.25	2.3791	1200000	0.00644	0.384
7	9	D3ZS58_D3ZS58_RAT	Ndufa2	10.84	2.3096	1300000	0.00731	0.495
7	7	P04636_MDHM_RAT	Mdh2	35.66	2.8542	340000	0.00184	0.246
7	7	P01946_HBA_RAT	Hba1	15.32	2.7929	4800000	0.0263	0.585
7	7	P14659_HSP72_RAT	Hspa2	69.6	2.6053	360000	0.00196	0.164
7	7	P62250_RS16_RAT	Rps16	16.44	2.5719	1600000	0.00869	0.459
6	82	Q00729_H2B1A_RAT	Hist1h2ba	14.22	2.5061	170000000	0.95	0.252
6	16	P12075_COX5B_RAT	Cox5b	13.91	2.2569	7700000	0.0417	0.287
6	8	Q8VI04_ASGL1_RAT	Asrgl1	34.39	3.276	1000000	0.00565	0.225
6	8	Q78P75_DYL2_RAT	Dynll2	10.34	3.0888	1400000	0.00753	0.506
6	8	P31399_ATP5H_RAT	Atp5h	18.75	2.6814	700000	0.00381	0.391
6	7	P11915_NLTP_RAT	Scp2	58.78	2.8939	930000	0.00506	0.091
6	7	P62630_EF1A1_RAT	Eef1a1	50.08	2.6992	470000	0.00258	0.18
6	7	F1LXA0_F1LXA0_RAT	Ndufa12	17.17	2.5065	980000	0.00532	0.448
6	6	D4A3K5_H11_RAT	Hist1h1a	21.99	3.1295	2700000	0.0149	0.192
6	6	B0K020_CISD1_RAT	Cisd1	12.09	3.0848	2000000	0.0109	0.444
6	6	P63259_ACTG_RAT	Actg1	41.77	2.768	700000	0.0038	0.248
6	6	Q9R063_PRDX5_RAT	Prdx5	22.16	2.5882	650000	0.00356	0.249
6	6	P26772_CH10_RAT	Hspe1	10.89	2.4775	3300000	0.018	0.539
6	6	P41123_RL13_RAT	Rpl13	24.29	2.4253	470000	0.00254	0.27
5	7	G3V9R8_HNRPC_RAT	Hnrnpc	32.84	3.2843	1100000	0.00584	0.154
5	6	D3ZZV1_D3ZZV1_RAT	Pam16	13.76	3.1512	640000	0.00347	0.528
5	6	Q5RK28_NMES1_RAT	Nmes1	9.59	2.7468	4100000	0.0222	0.482
5	6	P39032_RL36_RAT	Rpl36	12.26	2.5552	1200000	0.00646	0.21
5	5	Q60587_ECHB_RAT	Hadhb	51.38	2.9427	300000	0.00166	0.118
5	5	IGH1M_MOUSE	Ighg1	43.36	2.9114	750000	0.00411	0.158
5	5	M0RCP6_PROF3_RAT	Pfn3	14.66	2.7976	350000	0.00193	0.423
5	5	Q63610_TPM3_RAT	Tpm3	28.99	2.7749	990000	0.00541	0.153
5	5	P11598_PDIA3_RAT	Pdia3	56.59	2.6691	170000	0.000933	0.121
5	5	P62271_RS18_RAT	Rps18	17.71	2.4967	520000	0.00284	0.322
5	5	P04646_RL35A_RAT	Rpl35a	12.55	1.9401	630000	0.00341	0.282
4	15	M0R907_M0R907_RAT	Snrpd3	13.91	2.2313	39000000	0.21	0.476
4	8	P63170_DYL1_RAT	Dynll1	10.36	3.0437	1100000	0.0058	0.382
4	8	P11951_CX6C2_RAT	Cox6c2	8.45	2.0179	5000000	0.0273	0.368
4	7	D3ZBN0_H15_RAT	Hist1h1b	22.64	2.1471	1500000	0.00839	0.185
4	6	P02091_HBB1_RAT	Hbb	15.97	3.4325	2500000	0.0135	0.279
4	6	P85108_TBB2A_RAT	Tubb2a	49.87	3.1023	250000	0.00139	0.106
4	6	P58775_TPM2_RAT	Tpm2	32.82	2.984	830000	0.00453	0.158
4	6	P43278_H10_RAT	H1f0	20.87	2.7889	260000	0.0014	0.165
4	6	P84245_H33_RAT	H3f3b	15.32	1.963	30000000	0.16	0.169
4	5	P20788_UCRI_RAT	Uqcrfs1	29.43	3.2238	270000	0.00149	0.223
4	5	P63018_HSP7C_RAT	Hspa8	70.83	2.7605	150000	0.000813	0.06
4	5	P62902_RL31_RAT	Rpl31	14.45	2.7372	1000000	0.00567	0.328
4	5	Q5XIF6_TBA4A_RAT	Tuba4a	49.89	2.6503	110000	0.000598	0.15
4	5	P62963_PROF1_RAT	Pfn1	14.95	2.6113	160000	0.00089	0.421
4	5	Q6YFQ1_CX6B2_RAT	Cox6b2	10.47	2.1859	1800000	0.00985	0.398
4	4	P02401_RLA2_RAT	Rplp2	11.68	3.7465	780000	0.00423	0.67
4	4	P07150_ANXA1_RAT	Anxa1	38.8	3.2885	130000	0.000723	0.142
4	4	P68370_TBA1A_RAT	Tuba1a	50.1	3.0912	170000	0.000916	0.12
4	4	Q5BJX1_RM41_RAT	Mrpl41	15.18	2.9905	390000	0.0021	0.381
4	4	P10715_CYC2_RAT	Cyct	11.74	2.8756	1600000	0.00877	0.343
4	4	P32551_QCR2_RAT	Uqcrc2	48.37	2.8659	120000	0.000679	0.144
4	4	P15865_H14_RAT	Hist1h1e	21.97	2.8267	3000000	0.0165	0.114
4	4	B2RZB7_B2RZB7_RAT	Snrpd1	13.27	2.7996	1700000	0.00929	0.378
4	4	D4A7F2_D4A7F2_RAT	Mycbp	11.96	2.5633	930000	0.00504	0.553
4	4	P61354_RL27_RAT	Rpl27	15.79	2.4931	750000	0.00411	0.346
4	4	P28042_SSBP_RAT	Ssbp1	17.44	2.4388	320000	0.00174	0.212
4	4	P62853_RS25_RAT	Rps25	13.73	2.4345	830000	0.00451	0.296
4	4	P06349_H1T_RAT	Hist1h1t	21.71	2.4304	1900000	0.0103	0.178
4	4	P62986_RL40_RAT	Uba52	14.72	2.3636	1700000	0.00931	0.313
4	4	P62278_RS13_RAT	Rps13	17.21	2.1981	250000	0.00138	0.318
4	4	P10111_PPIA_RAT	Ppia	17.86	2.1137	280000	0.00151	0.268
4	4	P62752_RL23A_RAT	Rpl23a	17.68	1.9404	320000	0.00173	0.205
3	5	Q62669_Q62669_RAT	LOC103694855	16.01	2.9037	990000	0.0054	0.265
3	4	Q6AXV6_SPERT_RAT	Spert	51.98	3.5418	280000	0.00155	0.096
3	4	F1M6E7_F1M6E7_RAT	Spaca3	18.29	3.4777	610000	0.0033	0.233
3	4	P61980_HNRPK_RAT	Hnrnpk	50.94	3.2098	120000	0.000669	0.091
3	4	B5DFN3_UQCC2_RAT	Uqcc2	16.32	3.151	140000	0.000754	0.265
3	4	B4F7A1_LYRM7_RAT	Lyrm7	12.02	3.0165	280000	0.00153	0.442
3	4	P62898_CYC_RAT	Cycs	11.6	2.9361	1500000	0.00822	0.276
3	4	P02770_ALBU_RAT	Alb	68.69	2.9228	340000	0.00184	0.061
3	4	P04642_LDHA_RAT	Ldha	36.43	2.9228	81000	0.000441	0.102
3	4	P19234_NDUV2_RAT	Ndufv2	27.36	2.8666	160000	0.000886	0.137
3	4	O88767_PARK7_RAT	Park7	19.96	2.8499	90000	0.00049	0.296
3	4	B5DEL8_B5DEL8_RAT	Ndufs5	12.69	2.8123	910000	0.00496	0.292
3	4	P04762_CATA_RAT	Cat	59.72	2.7786	160000	0.00086	0.089
3	4	P81155_VDAC2_RAT	Vdac2	31.73	2.6116	430000	0.00236	0.112
3	4	P17136_RSMB_RAT	Snrpb	21.58	2.5742	240000	0.00131	0.14
3	4	D4ABW7_D4ABW7_RAT	Lyzl4	16.29	2.552	560000	0.00302	0.228
3	4	Q8VHF5_CISY_RAT	Cs	51.83	2.4829	170000	0.000939	0.073
3	4	D4A3V2_D4A3V2_RAT	Ndufa6	15.21	2.4798	1400000	0.00747	0.2
3	3	P31044_PEBP1_RAT	Pebp1	20.79	3.911	270000	0.00146	0.251
3	3	P07895_SODM_RAT	Sod2	24.66	3.2601	270000	0.0015	0.171
3	3	P10888_COX41_RAT	Cox4i1	19.5	3.1712	890000	0.00485	0.201
3	3	P43244_MATR3_RAT	Matr3	94.39	3.0466	98000	0.000533	0.05
3	3	P04692_TPM1_RAT	Tpm1	32.66	3.0464	130000	0.000715	0.102
3	3	P62076_TIM13_RAT	Timm13	10.45	2.9852	150000	0.000821	0.368
3	3	D3ZTW8_D3ZTW8_RAT	Mrpl27	15.81	2.9754	200000	0.0011	0.243
3	3	P84817_FIS1_RAT	Fis1	16.98	2.613	160000	0.000882	0.237
3	3	B2RYW4_B2RYW4_RAT	Mrpl53	12.73	2.5934	130000	0.000715	0.303
3	3	P35435_ATPG_RAT	Atp5c1	30.17	2.4412	2000000	0.011	0.128
3	3	P80254_DOPD_RAT	Ddt	13.12	2.267	110000	0.000614	0.263
3	3	P38718_MPC2_RAT	Mpc2	14.25	2.2559	200000	0.00112	0.197
2	6	P0C0S7_H2AZ_RAT	H2afz	13.54	2.6483	19000000	0.1	0.188
2	4	KAC4_RABIT		11.04	3.0718	3900000	0.0214	0.398
2	3	P49432_ODPB_RAT	Pdhb	38.96	3.6407	45000	0.000243	0.089
2	3	A0A077S6M4_A0A077S6M4_RAT	Lyzl6	17.15	3.5359	120000	0.000677	0.168
2	3	Q7TQ84_UIF_RAT	Fyttd1	35.62	3.3405	67000	0.000363	0.095
2	3	M0RDD7_M0RDD7_RAT	Chtopl1	22.12	3.3111	140000	0.000787	0.064
2	3	P48675_DESM_RAT	Des	53.42	3.1129	270000	0.00149	0.053
2	3	Q07647_GTR3_RAT	Slc2a3	53.55	3.0349	470000	0.00253	0.028
2	3	P62870_ELOB_RAT	Tceb2	13.16	2.9578	230000	0.00123	0.347
2	3	O88969_CST8_RAT	Cst8	16.24	2.886	180000	0.000956	0.176
2	3	P35434_ATPD_RAT	Atp5d	17.58	2.8618	7100000	0.0389	0.137
2	3	P0C2B9_RM42_RAT	Mrpl42	16.46	2.7997	170000	0.000942	0.163
2	3	D3ZV29_D3ZV29_RAT	Ndufb4l1	15.09	2.6638	540000	0.00295	0.177
2	3	Q63362_NDUA5_RAT	Ndufa5	13.4	2.6568	130000	0.00071	0.25
2	3	D4A0A0_D4A0A0_RAT	Dynlrb2	10.87	2.5913	230000	0.00124	0.292
2	3	Q5XIF3_NDUS4_RAT	Ndufs4	19.73	2.2458	250000	0.00138	0.12
2	3	Q91XR8_GPX42_RAT	Gpx4	29.32	2.0583	230000	0.00125	0.083
2	2	P63102_1433Z_RAT	Ywhaz	27.75	4.2578	96000	0.000525	0.131
2	2	D4A6X4_D4A6X4_RAT	Acyp1	11.3	3.8898	130000	0.000713	0.273
2	2	B2GV65_B2GV65_RAT	Higd2a	11.42	3.6857	48000	0.000262	0.198
2	2	Q6EIX2_TIM16_RAT	Magmas-ps1	13.72	3.4832	600000	0.00327	0.129
2	2	F1LPG5_F1LPG5_RAT	Ndufb4	15.05	3.4506	880000	0.00477	0.279
2	2	P55770_NH2L1_RAT	Snu13	14.16	3.4382	970000	0.00529	0.188
2	2	Q4V898_RBMX_RAT	Rbmx	42.23	3.418	180000	0.000977	0.069
2	2	P62856_RS26_RAT	Rps26	13.01	3.4177	410000	0.00224	0.209
2	2	P62914_RL11_RAT	Rpl11	20.24	3.383	160000	0.000866	0.129
2	2	P60868_RS20_RAT	Rps20	13.36	3.3674	1900000	0.0104	0.126
2	2	Q7M0E7_RM14_RAT	Mrpl14	15.9	3.3338	310000	0.0017	0.131
2	2	O35509_RB11B_RAT	Rab11b	24.47	3.3103	38000	0.000209	0.11
2	2	P63025_VAMP3_RAT	Vamp3	11.47	3.2963	76000	0.000413	0.165
2	2	Q6IUR5_NENF_RAT	Nenf	18.98	3.1571	57000	0.000308	0.14
2	2	D3ZCM4_D3ZCM4_RAT	Dnajc15	15.98	3.1425	170000	0.000927	0.101
2	2	Q9R1T1_BAF_RAT	Banf1	10.04	3.1404	460000	0.00248	0.292
2	2	D4A2C6_D4A2C6_RAT	Lsm4	15.19	3.1059	480000	0.00262	0.072
2	2	Q5RK17_Q5RK17_RAT	Diablo	26.89	3.1022	210000	0.00115	0.097
2	2	F1M853_F1M853_RAT	Rrbp1	157.41	3.1014	38000	0.000208	0.021
2	2	P52759_UK114_RAT	Hrsp12	14.29	3.0829	140000	0.000756	0.19
2	2	P52555_ERP29_RAT	Erp29	28.56	3.0057	63000	0.000345	0.115
2	2	D4A0T0_D4A0T0_RAT	Ndufb10	20.85	2.9866	1800000	0.00998	0.125
2	2	Q62826_HNRPM_RAT	Hnrnpm	73.73	2.9485	63000	0.000345	0.043
2	2	P23358_RL12_RAT	Rpl12	17.83	2.9268	500000	0.00272	0.152
2	2	Q6AXX6_F213A_RAT	Fam213a	25.75	2.9211	30000	0.000163	0.109
2	2	Q6P9T8_TBB4B_RAT	Tubb4b	49.77	2.9116	120000	0.000679	0.061
2	2	P62161_CALM_RAT	Calm1	16.83	2.9078	250000	0.00138	0.221
2	2	P11232_THIO_RAT	Txn	11.67	2.8952	91000	0.000497	0.21
2	2	Q9R1Z0_VDAC3_RAT	Vdac3	30.78	2.8811	290000	0.00156	0.081
2	2	B5DEK5_B5DEK5_RAT	LOC687056	21.81	2.8738	32000	0.000172	0.113
2	2	B2RZ79_B2RZ79_RAT	Iscu	17.96	2.8697	200000	0.00106	0.15
2	2	D3ZAR9_D3ZAR9_RAT	Chrac1	14	2.8688	260000	0.0014	0.203
2	2	D4ABV0_D4ABV0_RAT	RGD1566320	12.1	2.8643	170000	0.000905	0.252
2	2	D3ZA93_D3ZA93_RAT	Acot13	15.26	2.8545	110000	0.000587	0.157
2	2	D3ZCL3_RU1C_RAT	Snrpc	17.35	2.8065	87000	0.000476	0.075
2	2	KV2A7_MOUSE		12.27	2.7864	1900000	0.0103	0.177
2	2	B5DEP7_B5DEP7_RAT	Snrpg	8.49	2.7654	38000	0.000206	0.158
2	2	D3ZXF8_D3ZXF8_RAT	Mrpl43	17.56	2.7648	140000	0.00076	0.115
2	2	D3ZXF9_D3ZXF9_RAT	Mrpl12	29.42	2.7507	69000	0.000378	0.08
2	2	P17764_THIL_RAT	Acat1	44.67	2.7409	37000	0.0002	0.068
2	2	B2RZ20_B2RZ20_RAT	Ssna1	13.55	2.6562	48000	0.000264	0.202
2	2	M0R835_M0R835_RAT	Sf3b6	14.32	2.6292	250000	0.00136	0.154
2	2	Q5PQR0_Q5PQR0_RAT	Raly	31.03	2.5861	130000	0.000707	0.108
2	2	Q63716_PRDX1_RAT	Prdx1	22.1	2.5861	160000	0.000861	0.106
2	2	IGKC_MOUSE		11.77	2.5826	660000	0.0036	0.179
2	2	P11762_LEG1_RAT	Lgals1	14.85	2.5755	96000	0.000524	0.178
2	2	P29419_ATP5I_RAT	Atp5i	8.25	2.5531	780000	0.00426	0.352
2	2	B0BMT9_B0BMT9_RAT	Sqrdl	50.17	2.5339	1300000	0.00716	0.062
2	2	D4A305_D4A305_RAT	Ccdc58	16.68	2.5156	110000	0.000608	0.167
2	2	P62919_RL8_RAT	Rpl8	28.01	2.4815	110000	0.000604	0.105
2	2	Q6IE07_Q6IE07_RAT	Tryx5	28.4	2.4616	1200000	0.00637	0.028
2	2	D3ZNZ9_D3ZNZ9_RAT	Hist3h2ba	13.99	2.4502	2000000	0.011	0.079
2	2	B0BN94_F136A_RAT	Fam136a	15.61	2.4449	510000	0.00277	0.145
2	2	P48721_GRP75_RAT	Hspa9	73.81	2.4394	210000	0.00117	0.041
2	2	D3ZYL4_D3ZYL4_RAT	Mrpl50	18.31	2.4249	180000	0.000963	0.145
2	2	P63326_RS10_RAT	Rps10	18.9	2.3872	140000	0.000754	0.145
2	2	P62909_RS3_RAT	Rps3	26.66	2.3646	120000	0.000633	0.074
2	2	P12749_RL26_RAT	Rpl26	17.27	2.3167	97000	0.000528	0.103
2	2	F1LM84_F1LM84_RAT	Nid1	136.95	2.2882	42000	0.00023	0.019
2	2	D3ZE94_D3ZE94_RAT	Odf3	27.86	2.2748	79000	0.00043	0.098
2	2	P11980_KPYM_RAT	Pkm	57.78	2.2696	60000	0.000329	0.038
2	2	M0R3V4_M0R3V4_RAT	Mydgf	17.94	2.1723	400000	0.00217	0.102
2	2	M0R9Q1_M0R9Q1_RAT	Rbm14	69.45	2.0604	86000	0.000466	0.031
2	2	P02454_CO1A1_RAT	Col1a1	137.87	1.8192	150000	0.000818	0.012
1	9	Q63011_Q63011_RAT		15.9	1.9306	690000	0.00376	0.055
1	2	Q923V8_SEP15_RAT	2020-09-15	17.81	3.887	33000	0.000179	0.099
1	2	Q4G012_CG055_RAT		12.74	3.028	260000	0.00142	0.177
1	2	Q6MG66_Q6MG66_RAT	Lsm2	14.77	2.9994	57000	0.00031	0.145
1	2	Q6NYB7_RAB1A_RAT	Rab1A	22.66	2.8732	15000	7.93e-05	0.078
1	2	P09606_GLNA_RAT	Glul	42.24	2.7674	130000	0.000706	0.054
1	2	D3ZRL8_D3ZRL8_RAT	Scml2	101.82	2.7035	32000	0.000174	0.013
1	2	Q6QI63_Q6QI63_RAT	Zfp341	45.72	2.6304	620000	0.00336	0.026
1	2	P0C5H9_MANF_RAT	Manf	20.37	2.6292	48000	0.00026	0.084
1	2	B2RZD6_B2RZD6_RAT	Ndufa4	9.32	2.3723	25000	0.000137	0.146
1	2	SAV1_STRVL		18.85	2.236	180000	0.000985	0.06
1	2	A0A0G2JTQ9_A0A0G2JTQ9_RAT	Cyp2j16	57.82	2.1843	170000	0.000899	0.024
1	2	Q6P7B4_F198B_RAT	Fam198b	58.17	2.121	1800000	0.00972	0.016
1	2	Q6AXQ0_SAE1_RAT	Sae1	38.49	2.0527	32000	0.000174	0.043
1	2	Q5PPG6_NP1L5_RAT	Nap1l5	16.85	1.7894	210000	0.00117	0.045
1	1	P63045_VAMP2_RAT	Vamp2	12.68	4.87	130000	0.000728	0.147
1	1	Q5M9I5_QCR6_RAT	Uqcrh	10.42	4.5563	93000	0.000509	0.169
1	1	D3ZMP6_D3ZMP6_RAT	Nop10	7.7	4.3013	37000	0.000203	0.203
1	1	Q63507_RL14_RAT	Rpl14	23.32	4.1564	40000	0.00022	0.056
1	1	P15429_ENOB_RAT	Eno3	46.98	4.1005	39000	0.000214	0.041
1	1	P05712_RAB2A_RAT	Rab2a	23.52	3.9052	51000	0.000277	0.061
1	1	P05065_ALDOA_RAT	Aldoa	39.33	3.8635	84000	0.000455	0.038
1	1	D3ZSP1_D3ZSP1_RAT	LOC100361838	10.75	3.8627	180000	0.000989	0.13
1	1	Q32ZG8_Q32ZG8_RAT	Defb24	9.61	3.814	25000	0.000137	0.193
1	1	Q9EPH8_PABP1_RAT	Pabpc1	70.66	3.8085	22000	0.000118	0.027
1	1	D4ACX7_D4ACX7_RAT	Hspb9	22.06	3.8073	27000	0.000147	0.069
1	1	P60825_CIRBP_RAT	Cirbp	18.6	3.7936	760000	0.00416	0.064
1	1	P34058_HS90B_RAT	Hsp90ab1	83.23	3.6995	24000	0.00013	0.021
1	1	M0R5Z9_M0R5Z9_RAT	LOC100365450	13.59	3.6641	15000	8.27e-05	0.198
1	1	D4A5T1_D4A5T1_RAT	Sf3b5	10.11	3.5894	96000	0.000524	0.174
1	1	Q29RW1_MYH4_RAT	Myh4	222.74	3.5824	34000	0.000185	0.009
1	1	Q63618_ESPN_RAT	Espn	90.51	3.5698	26000	0.000142	0.016
1	1	Q9WVA1_TIM8A_RAT	Timm8a	11.04	3.5515	54000	0.000294	0.113
1	1	B2GUV5_B2GUV5_RAT	Atp6v1g1	13.7	3.539	52000	0.000285	0.093
1	1	P62268_RS23_RAT	Rps23	15.8	3.5295	44000	0.000239	0.077
1	1	Q9WVJ6_Q9WVJ6_RAT	Tgm2	76.89	3.5293	21000	0.000113	0.022
1	1	A0A0G2JUG1_A0A0G2JUG1_RAT		57.42	3.5276	170000	0.000919	0.026
1	1	P62961_YBOX1_RAT	Ybx1	35.71	3.5235	69000	0.000377	0.047
1	1	F1M3H8_F1M3H8_RAT	Hnrnpa0	30.06	3.5204	29000	0.000161	0.053
1	1	P62850_RS24_RAT	Rps24	15.41	3.5167	47000	0.000256	0.113
1	1	Q8K4I6_CBY1_RAT	Cby1	14.54	3.512	30000	0.000163	0.094
1	1	D3ZTR5_D3ZTR5_RAT	Zbed5	83.98	3.491	49000	0.000267	0.033
1	1	P62859_RS28_RAT	Rps28	7.84	3.4899	140000	0.000738	0.174
1	1	Q6PEC4_SKP1_RAT	Skp1	18.66	3.4779	22000	0.000122	0.074
1	1	D4ADD7_D4ADD7_RAT	Glrx5	16.42	3.4386	23000	0.000124	0.092
1	1	D4AAE9_D4AAE9_RAT	Cisd2	15.28	3.4286	17000	9.52e-05	0.104
1	1	D4ABK7_D4ABK7_RAT	Hnrnph3	36.85	3.4264	31000	0.000168	0.035
1	1	P62243_RS8_RAT	Rps8	24.19	3.4193	42000	0.000231	0.063
1	1	P04764_ENOA_RAT	Eno1	47.1	3.3958	26000	0.000144	0.044
1	1	D3ZB81_D3ZB81_RAT	Slc25a31	35.2	3.3646	55000	0.000297	0.041
1	1	P62425_RL7A_RAT	Rpl7a	29.98	3.3495	29000	0.000156	0.049
1	1	Q5XIJ9_SCO2A_RAT	Oxct2a	56.86	3.3352	16000	8.92e-05	0.027
1	1	P07153_RPN1_RAT	Rpn1	68.26	3.3288	23000	0.000125	0.02
1	1	P20280_RL21_RAT	Rpl21	18.45	3.3201	100000	0.000565	0.094
1	1	P14841_CYTC_RAT	Cst3	15.43	3.3003	220000	0.00122	0.079
1	1	B0BMZ1_B0BMZ1_RAT	RGD1305587	13.18	3.2664	45000	0.000245	0.108
1	1	P21670_PSA4_RAT	Psma4	29.48	3.2323	24000	0.000131	0.038
1	1	Q64119_MYL6_RAT	Myl6	16.96	3.2151	350000	0.00191	0.086
1	1	P11884_ALDH2_RAT	Aldh2	56.45	3.1897	46000	0.000252	0.027
1	1	D3ZDK7_PGP_RAT	Pgp	34.58	3.185	9600	5.23e-05	0.047
1	1	P60901_PSA6_RAT	Psma6	27.38	3.1424	56000	0.000303	0.053
1	1	P38983_RSSA_RAT	Rpsa	32.8	3.1353	12000	6.65e-05	0.058
1	1	M0R6L8_M0R6L8_RAT	Dnajc19	19.35	3.1347	120000	0.000663	0.079
1	1	Q6P502_TCPG_RAT	Cct3	60.61	3.1172	42000	0.000229	0.02
1	1	D3ZF99_D3ZF99_RAT	Mrpl55	15.05	3.1108	12000	6.68e-05	0.126
1	1	Q80W89_NDUAB_RAT	Ndufa11	14.84	3.1006	24000	0.000133	0.078
1	1	P12001_RL18_RAT	Rpl18	21.65	3.0597	26000	0.000141	0.069
1	1	P62959_HINT1_RAT	Hint1	13.77	3.0548	600000	0.00329	0.111
1	1	P27274_CD59_RAT	Cd59	13.78	3.0461	94000	0.00051	0.071
1	1	Q63750_RM23_RAT	Mrpl23	17.04	3.0316	17000	9.16e-05	0.103
1	1	P68255_1433T_RAT	Ywhaq	27.76	3.0303	27000	0.000147	0.057
1	1	P48004_PSA7_RAT	Psma7	28.31	3.0218	26000	0.00014	0.043
1	1	Q9QX80_Q9QX80_RAT	Hnrnpab	30.83	3.0207	37000	0.000204	0.049
1	1	Q66HD0_ENPL_RAT	Hsp90b1	92.71	3.0124	49000	0.000268	0.015
1	1	D4A3P0_D4A3P0_RAT	Ybx2	38.07	3.0012	78000	0.000427	0.045
1	1	A0A0G2K8L9_A0A0G2K8L9_RAT	Mrps28	20.57	2.9986	41000	0.000223	0.048
1	1	D4A259_D4A259_RAT	Polr2d	16.3	2.9975	9900	5.38e-05	0.106
1	1	P08461_ODP2_RAT	Dlat	67.12	2.9946	11000	5.93e-05	0.024
1	1	P04785_PDIA1_RAT	P4hb	56.92	2.9625	18000	9.83e-05	0.031
1	1	Q6PDV8_Q6PDV8_RAT	LOC100360057	14.75	2.9571	760000	0.00414	0.086
1	1	Q63081_PDIA6_RAT	Pdia6	48.14	2.9508	13000	6.98e-05	0.032
1	1	Q27W02_MGN_RAT	Magoh	17.15	2.9356	77000	0.000418	0.075
1	1	P20689_MYLK2_RAT	Mylk2	65.77	2.9332	94000	0.00051	0.016
1	1	D3ZE15_D3ZE15_RAT	LOC100911483	16.77	2.9206	35000	0.000193	0.076
1	1	P19944_RLA1_RAT	Rplp1	11.49	2.9155	4000	2.2e-05	0.14
1	1	P29266_3HIDH_RAT	Hibadh	35.28	2.898	23000	0.000126	0.039
1	1	Q6AXU2_Q6AXU2_RAT	Zpbp	45.1	2.8402	21000	0.000115	0.027
1	1	Q62760_TOM20_RAT	Tomm20	16.27	2.8357	88000	0.000477	0.09
1	1	D3ZG43_D3ZG43_RAT	Ndufs3	30.21	2.8349	22000	0.000122	0.049
1	1	P35704_PRDX2_RAT	Prdx2	21.77	2.8344	200000	0.00111	0.056
1	1	D4A7U6_D4A7U6_RAT	Lsm3	11.84	2.8303	250000	0.00138	0.118
1	1	D4ADF5_D4ADF5_RAT	Pdcd5	14.2	2.8198	26000	0.000142	0.096
1	1	P17078_RL35_RAT	Rpl35	14.54	2.8028	380000	0.00206	0.081
1	1	P21531_RL3_RAT	Rpl3	46.11	2.7522	37000	0.000203	0.03
1	1	P62078_TIM8B_RAT	Timm8b	9.28	2.7464	18000	9.97e-05	0.133
1	1	P07151_B2MG_RAT	B2m	13.71	2.7427	150000	0.000843	0.076
1	1	G3V7Z8_G3V7Z8_RAT	Pabpn1	32.29	2.7413	24000	0.000128	0.036
1	1	Q05962_ADT1_RAT	Slc25a4	32.97	2.6789	9600	5.2e-05	0.04
1	1	B2RZ57_B2RZ57_RAT	Mrpl18	20.64	2.6639	23000	0.000124	0.05
1	1	P04797_G3P_RAT	Gapdh	35.81	2.6465	100000	0.000559	0.045
1	1	D4A720_D4A720_RAT	Srsf7	27.36	2.64	26000	0.00014	0.059
1	1	Q5BJN8_SDE2_RAT	Sde2	48.05	2.6304	22000	0.000119	0.038
1	1	B0K036_SDHF1_RAT	Sdhaf1	13.3	2.6262	25000	0.000134	0.127
1	1	Q68FS4_AMPL_RAT	Lap3	56.11	2.6239	39000	0.000211	0.021
1	1	Q6IG01_K2C1B_RAT	Krt77	57.22	2.618	61000	0.00033	0.017
1	1	Q71TY3_RS27_RAT	Rps27	9.45	2.6172	39000	0.000212	0.155
1	1	P55053_FABP5_RAT	Fabp5	15.05	2.6061	230000	0.00123	0.067
1	1	P05765_RS21_RAT	Rps21	9.12	2.606	35000	0.00019	0.12
1	1	P70645_BLMH_RAT	Blmh	52.29	2.5968	37000	0.0002	0.026
1	1	D3ZD09_D3ZD09_RAT	Cox6b1	10.06	2.5873	120000	0.000648	0.116
1	1	A7VJC2_ROA2_RAT	Hnrnpa2b1	37.45	2.5668	51000	0.00028	0.028
1	1	F1M098_F1M098_RAT	LOC100912849	23.44	2.563	66000	0.000362	0.072
1	1	P24483_ADX_RAT	Fdx1	20.12	2.5569	46000	0.000249	0.048
1	1	Q80W96_ISCA1_RAT	Isca1	14.14	2.5533	68000	0.000371	0.093
1	1	P35213_1433B_RAT	Ywhab	28.04	2.5445	16000	8.8e-05	0.041
1	1	P32821_TRYA_RAT		26.88	2.495	1500000	0.008	0.045
1	1	P45592_COF1_RAT	Cfl1	18.52	2.4937	20000	0.000111	0.066
1	1	D3ZJ62_D3ZJ62_RAT	Ropn1l	24.32	2.489	20000	0.000108	0.05
1	1	G3V7P1_STX12_RAT	Stx12	31.17	2.4877	21000	0.000113	0.055
1	1	B2RZD1_B2RZD1_RAT	Sec61b	9.98	2.4745	87000	0.000476	0.104
1	1	P23965_ECI1_RAT	Eci1	32.23	2.4531	7500	4.11e-05	0.052
1	1	G3V6P8_G3V6P8_RAT	Gng12	7.98	2.4448	11000	6.25e-05	0.222
1	1	Q8K3E7_DPY30_RAT	Dpy30	11.19	2.4433	320000	0.00176	0.091
1	1	P62755_RS6_RAT	Rps6	28.66	2.4386	98000	0.000533	0.048
1	1	D3ZXH7_D3ZXH7_RAT	Alyref	19.9	2.4374	49000	0.000265	0.058
1	1	P67779_PHB_RAT	Phb	29.8	2.4346	16000	8.87e-05	0.037
1	1	P07632_SODC_RAT	Sod1	15.9	2.4331	360000	0.00198	0.071
1	1	Q9WVJ4_SYJ2B_RAT	Synj2bp	15.82	2.4236	12000	6.31e-05	0.097
1	1	D3ZSW5_D3ZSW5_RAT	Txnl4a	16.78	2.4086	27000	0.000147	0.077
1	1	D3ZYX8_D3ZYX8_RAT	Cox7a2l	13.26	2.3929	41000	0.000223	0.1
1	1	D3ZBN4_D3ZBN4_RAT	RGD1310769	15.8	2.3841	32000	0.000175	0.064
1	1	D3ZIX4_D3ZIX4_RAT	H1fx	20.48	2.3522	25000	0.000134	0.063
1	1	P19511_AT5F1_RAT	Atp5f1	28.85	2.3454	37000	0.000204	0.031
1	1	D4A2P7_D4A2P7_RAT	Mpc1l	13.5	2.3422	270000	0.00148	0.076
1	1	P61959_SUMO2_RAT	Sumo2	10.86	2.3374	32000	0.000173	0.126
1	1	P69897_TBB5_RAT	Tubb5	49.64	2.3337	34000	0.000186	0.027
1	1	Q498U4_SARNP_RAT	Sarnp	23.59	2.3155	17000	9.12e-05	0.09
1	1	D3ZD23_D3ZD23_RAT	Abce1	67.26	2.3089	480000	0.00261	0.02
1	1	D3ZKU7_BL1S1_RAT	Bloc1s1	14.3	2.243	18000	9.65e-05	0.088
1	1	P11250_RL34_RAT	Rpl34	13.5	2.2377	280000	0.00155	0.068
1	1	P84079_ARF1_RAT	Arf1	20.68	2.2278	29000	0.000157	0.061
1	1	Q9JKZ8_Q9JKZ8_RAT	Coil	48.13	2.2226	14000	7.81e-05	0.023
1	1	P16409_MYL3_RAT	Myl3	22.14	2.199	110000	0.000581	0.04
1	1	Q9EQX9_UBE2N_RAT	Ube2n	17.11	2.1952	7900	4.29e-05	0.099
1	1	Q9Z2L0_VDAC1_RAT	Vdac1	30.74	2.1948	20000	0.000106	0.039

## Sheet: protein id
Unique	Total	reference	Gene Symbol	MWT(kDa)	AVG	Sum Intensity	Intensity%	Coverage %
32	116	P10719_ATPB_RAT	Atp5b	56.32	2.9312	840000000	7.56	0.495
31	82	P31000_VIME_RAT	Vim	53.7	2.2392	56000000	0.51	0.511
29	60	P15999_ATPA_RAT	Atp5a1	59.72	2.9507	220000000	1.99	0.537
22	24	P06761_GRP78_RAT	Hspa5	72.3	3.1804	8300000	0.0753	0.372
20	28	Q60587_ECHB_RAT	Hadhb	51.38	2.6211	21000000	0.19	0.446
18	179	IGHG_RABIT		35.38	1.8626	9500000000	85.73	0.548
18	18	P48675_DESM_RAT	Des	53.42	3.0507	6900000	0.0624	0.426
17	39	P68035_ACTC_RAT	Actc1	41.99	2.7289	28000000	0.25	0.499
17	20	Q9EPH8_PABP1_RAT	Pabpc1	70.66	2.7116	4100000	0.0374	0.343
17	18	P32551_QCR2_RAT	Uqcrc2	48.37	2.7734	10000000	0.0913	0.367
16	19	P85108_TBB2A_RAT	Tubb2a	49.87	3.2582	5700000	0.0514	0.335
16	18	P14659_HSP72_RAT	Hspa2	69.6	2.88	7300000	0.0656	0.224
16	17	P11598_PDIA3_RAT	Pdia3	56.59	2.7323	4100000	0.037	0.317
15	18	P11884_ALDH2_RAT	Aldh2	56.45	3.1637	10000000	0.0921	0.283
15	15	P48721_GRP75_RAT	Hspa9	73.81	3.4583	3500000	0.0318	0.3
14	21	P62630_EF1A1_RAT	Eef1a1	50.08	2.6226	12000000	0.11	0.275
14	15	P63018_HSP7C_RAT	Hspa8	70.83	2.7973	4000000	0.0359	0.254
13	15	Q66HD0_ENPL_RAT	Hsp90b1	92.71	3.2382	2300000	0.0204	0.214
13	14	Q6AXV6_SPERT_RAT	Spert	51.98	3.0169	4100000	0.0371	0.347
13	14	Q06437_ODPAT_RAT	Pdha2	43.36	2.6055	3200000	0.0291	0.263
12	15	P22791_HMCS2_RAT	Hmgcs2	56.88	2.6657	4600000	0.0416	0.209
12	13	P04764_ENOA_RAT	Eno1	47.1	2.7503	3100000	0.0284	0.288
12	12	Q6AYH5_DCTN2_RAT	Dctn2	44.12	3.8598	3800000	0.034	0.396
12	12	P18418_CALR_RAT	Calr	47.97	2.4201	3900000	0.0349	0.296
11	12	Q63081_PDIA6_RAT	Pdia6	48.14	3.4931	1900000	0.0172	0.305
11	11	P04785_PDIA1_RAT	P4hb	56.92	2.8639	1700000	0.0155	0.259
10	12	Q5XIJ9_SCO2A_RAT	Oxct2a	56.86	2.8768	2000000	0.0177	0.246
10	10	P63039_CH60_RAT	Hspd1	60.92	3.067	2600000	0.0237	0.211
10	10	G3V8T5_G3V8T5_RAT	Ruvbl2	51.08	3.064	1200000	0.0113	0.251
10	10	P60123_RUVB1_RAT	Ruvbl1	50.18	2.9312	1000000	0.00945	0.296
10	10	B0BMT9_B0BMT9_RAT	Sqrdl	50.17	2.6233	1600000	0.0142	0.26
9	11	Q01205_ODO2_RAT	Dlst	48.89	3.1286	5400000	0.0484	0.214
9	9	Q6P6R2_DLDH_RAT	Dld	54	3.4263	4700000	0.0424	0.194
9	9	Q07936_ANXA2_RAT	Anxa2	38.65	3.1698	4700000	0.0425	0.271
9	9	P17764_THIL_RAT	Acat1	44.67	2.9108	1400000	0.0124	0.219
9	9	P48679_LMNA_RAT	Lmna	74.28	2.7002	920000	0.00827	0.156
8	13	P62804_H4_RAT	Hist1h4b	11.36	2.7637	18000000	0.16	0.524
8	11	P61980_HNRPK_RAT	Hnrnpk	50.94	2.8128	950000	0.00855	0.263
8	11	P55063_HS71L_RAT	Hspa1l	70.51	2.4465	4000000	0.0358	0.148
8	10	Q5XIF6_TBA4A_RAT	Tuba4a	49.89	2.9982	2800000	0.0253	0.279
8	9	P08461_ODP2_RAT	Dlat	67.12	3.1995	2100000	0.0186	0.168
8	9	B2RZ24_B2RZ24_RAT	Sucla2	47.36	2.3721	2200000	0.0196	0.228
8	8	P49432_ODPB_RAT	Pdhb	38.96	3.4123	1600000	0.0145	0.295
8	8	F6PUS4_F6PUS4_RAT	Sh3d21	59.5	3.1629	1200000	0.0104	0.233
8	8	Q62826_HNRPM_RAT	Hnrnpm	73.73	2.9043	830000	0.0075	0.149
8	8	P04636_MDHM_RAT	Mdh2	35.66	2.8053	2500000	0.023	0.296
8	8	Q9ER34_ACON_RAT	Aco2	85.38	2.6864	610000	0.00548	0.127
8	8	Q68FS4_AMPL_RAT	Lap3	56.11	2.6339	650000	0.00585	0.21
7	23	D4A3K5_H11_RAT	Hist1h1a	21.99	2.3743	14000000	0.13	0.234
7	10	D4A3P0_D4A3P0_RAT	Ybx2	38.07	3.8045	5800000	0.0524	0.301
7	9	Q7TP98_ILF2_RAT	Ilf2	51.35	2.5486	1100000	0.00983	0.168
7	8	P13437_THIM_RAT	Acaa2	41.84	3.4399	2100000	0.0189	0.285
7	8	Q6P6S4_SIL1_RAT	Sil1	52.32	2.62	540000	0.00492	0.185
7	8	P17164_FUCO_RAT	Fuca1	53.45	2.4518	2200000	0.02	0.152
7	7	P29457_SERPH_RAT	Serpinh1	46.49	3.1087	1100000	0.00992	0.201
7	7	P85834_EFTU_RAT	Tufm	49.49	2.93	1000000	0.00902	0.195
7	7	Q6AYF9_IIGP5_RAT	Irgc	50.53	2.8947	1600000	0.0148	0.22
7	7	Q812D1_PSIP1_RAT	Psip1	59.6	2.8373	960000	0.00868	0.152
7	7	Q3B8Q2_IF4A3_RAT	Eif4a3	46.81	2.4767	1200000	0.0111	0.197
7	7	Q9EQP5_PRELP_RAT	Prelp	43.15	2.4705	1100000	0.00992	0.188
6	14	P63259_ACTG_RAT	Actg1	41.77	3.241	34000000	0.31	0.248
6	10	P16303_CES1D_RAT	Ces1d	62.11	2.4778	1600000	0.0145	0.099
6	9	Q6P9T8_TBB4B_RAT	Tubb4b	49.77	3.2126	8800000	0.0796	0.121
6	8	Q66H20_PTBP2_RAT	Ptbp2	57.45	2.6606	1200000	0.0111	0.128
6	7	P62961_YBOX1_RAT	Ybx1	35.71	3.4072	1300000	0.0121	0.276
6	7	Q02253_MMSA_RAT	Aldh6a1	57.77	3.0467	480000	0.00434	0.161
6	7	P19234_NDUV2_RAT	Ndufv2	27.36	2.9536	770000	0.00691	0.294
6	7	Q07647_GTR3_RAT	Slc2a3	53.55	2.9285	1400000	0.0126	0.11
6	7	A7VJC2_ROA2_RAT	Hnrnpa2b1	37.45	2.8876	980000	0.00883	0.218
6	7	P82995_HS90A_RAT	Hsp90aa1	84.76	2.837	590000	0.00533	0.1
6	7	P04762_CATA_RAT	Cat	59.72	2.6237	460000	0.00416	0.163
6	7	Q7TQ85_Q7TQ85_RAT	Pdhx	58.76	2.5833	2700000	0.0248	0.102
6	7	P29293_ACRO_RAT	Acr	48.59	2.4884	2700000	0.0247	0.13
6	6	P02770_ALBU_RAT	Alb	68.69	2.9664	770000	0.00696	0.099
6	6	Q66HR9_PPR32_RAT	Ppp1r32	47.57	2.9002	640000	0.00575	0.238
6	6	Q06647_ATPO_RAT	Atp5o	23.38	2.8393	1200000	0.0107	0.357
6	6	Q4V8H5_Q4V8H5_RAT	Dnpep	52.52	2.8345	760000	0.00686	0.147
6	6	Q68FR6_EF1G_RAT	Eef1g	50.03	2.8179	980000	0.00886	0.119
6	6	Q6IRK9_CBPQ_RAT	Cpq	52.01	2.7227	1100000	0.00959	0.182
6	6	P35435_ATPG_RAT	Atp5c1	30.17	2.542	1400000	0.0125	0.26
6	6	D3ZF97_D3ZF97_RAT	Erlec1	54.63	2.5096	550000	0.00494	0.166
6	6	Q02874_H2AY_RAT	H2afy	39.48	2.5031	680000	0.0061	0.202
6	6	P21533_RL6_RAT	Rpl6	33.54	2.198	1200000	0.011	0.205
5	8	Q00715_H2B1_RAT		13.98	2.3576	8700000	0.0784	0.328
5	7	Q63618_ESPN_RAT	Espn	90.51	3.1956	510000	0.00465	0.092
5	7	G3V9R8_HNRPC_RAT	Hnrnpc	32.84	2.3319	850000	0.00772	0.158
5	6	P31430_DPEP1_RAT	Dpep1	45.49	3.4935	930000	0.00837	0.193
5	6	P25235_RPN2_RAT	Rpn2	69.04	3.1365	490000	0.00439	0.128
5	6	Q6AY97_CCD91_RAT	Ccdc91	50.14	3.1364	680000	0.00614	0.143
5	6	Q68FY0_QCR1_RAT	Uqcrc1	52.82	2.6825	1200000	0.0112	0.09
5	6	Q8VHV7_HNRH1_RAT	Hnrnph1	49.16	2.6388	620000	0.00562	0.176
5	6	P84245_H33_RAT	H3f3b	15.32	1.9063	5200000	0.047	0.243
5	5	Q6AYX5_ODFP2_RAT	Odf2	95.38	3.8529	850000	0.00769	0.07
5	5	P85125_PTRF_RAT	Ptrf	43.88	3.2056	820000	0.00741	0.202
5	5	P15865_H14_RAT	Hist1h1e	21.97	3.1726	9600000	0.087	0.155
5	5	Q6P502_TCPG_RAT	Cct3	60.61	3.126	410000	0.00366	0.105
5	5	P01946_HBA_RAT	Hba1	15.32	2.9891	1500000	0.0137	0.43
5	5	Q8VHF5_CISY_RAT	Cs	51.83	2.9695	1800000	0.0167	0.135
5	5	Q7TPB1_TCPD_RAT	Cct4	58.06	2.9155	530000	0.00477	0.119
5	5	F1LM84_F1LM84_RAT	Nid1	136.95	2.9036	640000	0.00578	0.055
5	5	Q920L2_SDHA_RAT	Sdha	71.57	2.778	280000	0.00254	0.098
5	5	Q64428_ECHA_RAT	Hadha	82.61	2.7621	610000	0.00551	0.083
5	5	Q99PF5_FUBP2_RAT	Khsrp	74.18	2.7045	360000	0.00325	0.119
5	5	P11240_COX5A_RAT	Cox5a	16.12	2.6782	950000	0.00857	0.267
5	5	Q6GMN2_BAIP2_RAT	Baiap2	59.15	2.6468	240000	0.00218	0.114
5	5	Q6AY30_SCPDL_RAT	Sccpdh	47.06	2.4924	820000	0.00739	0.142
5	5	F1LNH3_F1LNH3_RAT	Col6a2	109.59	2.4778	840000	0.00756	0.058
5	5	Q6AYJ9_Q6AYJ9_RAT	Art3	41.69	2.2536	1200000	0.0105	0.179
4	6	Q4FZT6_H2A3_RAT		14.11	2.3475	9200000	0.0831	0.323
4	5	P29266_3HIDH_RAT	Hibadh	35.28	3.6696	390000	0.00351	0.191
4	5	Q8VI04_ASGL1_RAT	Asrgl1	34.39	3.1795	460000	0.00414	0.147
4	5	Q5U317_FIP1_RAT	Fip1l1	60.15	3.1267	280000	0.00252	0.106
4	5	Q00438_PTBP1_RAT	Ptbp1	59.32	3.0697	350000	0.00321	0.13
4	5	Q6URK4_ROA3_RAT	Hnrnpa3	39.63	3.0519	3600000	0.0325	0.135
4	5	P14408_FUMH_RAT	Fh	54.43	3.0324	450000	0.00409	0.124
4	5	Q9WVJ6_Q9WVJ6_RAT	Tgm2	76.89	2.9849	1100000	0.0102	0.087
4	5	Q63716_PRDX1_RAT	Prdx1	22.1	2.3756	620000	0.00564	0.211
4	4	P68370_TBA1A_RAT	Tuba1a	50.1	3.8601	1200000	0.0106	0.12
4	4	P00507_AATM_RAT	Got2	47.28	3.5227	330000	0.00294	0.119
4	4	Q5XIH7_PHB2_RAT	Phb2	33.29	3.3462	410000	0.00371	0.174
4	4	P97852_DHB4_RAT	Hsd17b4	79.38	3.3404	270000	0.00246	0.065
4	4	Q5XI02_PDILT_RAT	Pdilt	68.22	3.2332	420000	0.00375	0.085
4	4	P43244_MATR3_RAT	Matr3	94.39	3.2094	270000	0.00243	0.069
4	4	Q4KM71_Q4KM71_RAT	Sfpq	75.44	3.1705	580000	0.00522	0.076
4	4	Q641Y0_OST48_RAT	Ddost	48.86	3.1132	380000	0.0034	0.095
4	4	P70490_MFGM_RAT	Mfge8	47.38	3.0876	300000	0.00268	0.126
4	4	P17475_A1AT_RAT	Serpina1	46.11	3.0345	300000	0.00268	0.107
4	4	Q64057_AL7A1_RAT	Aldh7a1	58.71	3.0336	390000	0.00352	0.104
4	4	P38659_PDIA4_RAT	Pdia4	72.67	2.8949	300000	0.00272	0.09
4	4	A0A0G2KA71_A0A0G2KA71_RAT	Nectin2	50.72	2.8893	420000	0.00382	0.15
4	4	Q6AYM2_TEKT2_RAT	Tekt2	50.26	2.8858	350000	0.00319	0.114
4	4	Q62733_LAP2_RAT	Tmpo	50.25	2.8834	280000	0.00251	0.137
4	4	Q4QR71_CPVL_RAT	CPVL	55.11	2.7354	210000	0.00191	0.098
4	4	P41123_RL13_RAT	Rpl13	24.29	2.5897	480000	0.00431	0.194
4	4	Q6AYI1_Q6AYI1_RAT	Ddx5	69.2	2.5597	360000	0.00329	0.072
4	4	Q4KLH4_PSPC1_RAT	Pspc1	58.72	2.53	390000	0.00356	0.084
4	4	Q66HF1_NDUS1_RAT	Ndufs1	79.36	2.3904	260000	0.00231	0.066
4	4	D3ZB81_D3ZB81_RAT	Slc25a31	35.2	2.3673	590000	0.0053	0.141
4	4	P22509_FBRL_RAT	Fbl	34.2	2.2679	300000	0.0027	0.153
4	4	Q63413_DX39B_RAT	Ddx39b	49	2.1808	180000	0.00158	0.086
4	4	Q9JIL3_ILF3_RAT	Ilf3	95.88	2.1346	180000	0.00159	0.061
4	4	P10888_COX41_RAT	Cox4i1	19.5	2.1199	200000	0.00179	0.266
4	4	P10860_DHE3_RAT	Glud1	61.38	2.062	250000	0.00227	0.1
4	4	Q5XIH3_Q5XIH3_RAT	Ndufv1	50.7	1.94	370000	0.00333	0.082
3	7	P12075_COX5B_RAT	Cox5b	13.91	2.0123	5300000	0.0476	0.24
3	6	P43278_H10_RAT	H1f0	20.87	2.7071	430000	0.00385	0.165
3	4	Q62764_YBOX3_RAT	Ybx3	38.83	3.6224	530000	0.00475	0.241
3	4	A0A0G2JZ52_A0A0G2JZ52_RAT	Hnrnpu	87.88	2.9088	310000	0.00283	0.056
3	4	P17136_RSMB_RAT	Snrpb	21.58	2.7901	190000	0.00173	0.14
3	4	I6L9G6_I6L9G6_RAT	Tardbp	32.13	2.6859	360000	0.00324	0.112
3	4	Q68FX0_IDH3B_RAT	Idh3B	42.33	2.6235	180000	0.0016	0.119
3	4	Q9R0T3_DNJC3_RAT	Dnajc3	57.53	2.202	580000	0.00525	0.058
3	3	B2RZC6_B2RZC6_RAT	Ilf2	43.04	4.1592	560000	0.00508	0.09
3	3	Q6AY33_ACRBP_RAT	Acrbp	35.89	3.9655	200000	0.00183	0.149
3	3	Q9EPB1_DPP2_RAT	Dpp7	55.08	3.6989	340000	0.0031	0.072
3	3	P11517_HBB2_RAT		15.97	3.5031	610000	0.00553	0.272
3	3	Q91Y81_SEPT2_RAT	2020-09-02	41.57	3.4726	100000	0.000934	0.163
3	3	P62909_RS3_RAT	Rps3	26.66	3.1868	320000	0.00293	0.144
3	3	Q5XIM9_TCPB_RAT	Cct2	57.42	3.1227	400000	0.00359	0.065
3	3	Q9R1Z0_VDAC3_RAT	Vdac3	30.78	3.0835	520000	0.00471	0.152
3	3	P31399_ATP5H_RAT	Atp5h	18.75	2.9813	290000	0.00266	0.242
3	3	Q63610_TPM3_RAT	Tpm3	28.99	2.9752	170000	0.00154	0.145
3	3	O35774_AKAP4_RAT	Akap4	93.43	2.9617	100000	0.0009	0.053
3	3	P52555_ERP29_RAT	Erp29	28.56	2.9037	180000	0.00162	0.162
3	3	Q5RK28_NMES1_RAT	Nmes1	9.59	2.8952	350000	0.00316	0.386
3	3	B5DEH2_ERLN2_RAT	Erlin2	37.69	2.862	280000	0.0025	0.124
3	3	D4ACB8_D4ACB8_RAT	Cct8	59.55	2.8178	210000	0.00188	0.066
3	3	P56522_ADRO_RAT	Fdxr	54.33	2.8048	210000	0.00185	0.065
3	3	Q64591_DECR_RAT	Decr1	36.11	2.7946	200000	0.00184	0.134
3	3	Q99NA5_IDH3A_RAT	Idh3a	39.59	2.7595	220000	0.002	0.082
3	3	B2GV15_B2GV15_RAT	Dbt	53.24	2.727	150000	0.00133	0.071
3	3	Q5XI04_Q5XI04_RAT	Stom	31.36	2.7214	160000	0.00142	0.137
3	3	Q5XI00_TCP11_RAT	Tcp11	62.57	2.6872	260000	0.00236	0.055
3	3	Q9ESV6_G3PT_RAT	Gapdhs	46.68	2.6736	230000	0.00209	0.109
3	3	P05065_ALDOA_RAT	Aldoa	39.33	2.657	990000	0.00894	0.093
3	3	P69897_TBB5_RAT	Tubb5	49.64	2.6247	230000	0.00208	0.099
3	3	Q642A6_VWA1_RAT	Vwa1	44.8	2.6072	170000	0.00151	0.099
3	3	P05371_CLUS_RAT	Clu	51.34	2.6006	200000	0.00178	0.11
3	3	Q4QR73_Q4QR73_RAT	Dnaja4	61.84	2.5981	530000	0.00475	0.083
3	3	B0K020_CISD1_RAT	Cisd1	12.09	2.5932	240000	0.00221	0.343
3	3	B4F772_B4F772_RAT	Hspa4l	94.16	2.5747	140000	0.00127	0.039
3	3	D4A0T0_D4A0T0_RAT	Ndufb10	20.85	2.5665	920000	0.00833	0.17
3	3	D3ZFS2_D3ZFS2_RAT	Clgn	69.43	2.5492	530000	0.00476	0.072
3	3	Q62698_DC1L2_RAT	Dync1li2	54.71	2.5274	390000	0.00352	0.08
3	3	O35814_STIP1_RAT	Stip1	62.53	2.4256	260000	0.00239	0.07
3	3	Q704S8_CACP_RAT	Crat	70.76	2.4031	170000	0.0015	0.072
3	3	Q6AXW2_Q6AXW2_RAT	Tmod3	39.45	2.4012	4300000	0.0387	0.094
3	3	M0R9Q1_M0R9Q1_RAT	Rbm14	69.45	2.3919	230000	0.00212	0.049
3	3	Q63525_NUDC_RAT	Nudc	38.39	2.38	250000	0.00229	0.111
3	3	P81155_VDAC2_RAT	Vdac2	31.73	2.2327	590000	0.00534	0.112
3	3	P28480_TCPA_RAT	Tcp1	60.32	2.1982	130000	0.00121	0.079
3	3	A0A0G2JX78_A0A0G2JX78_RAT	Nt5c1b	71.92	2.1817	620000	0.00563	0.049
3	3	D3ZPI2_D3ZPI2_RAT	Prr27	35.45	2.1689	2800000	0.0249	0.155
3	3	P62250_RS16_RAT	Rps16	16.44	2.083	130000	0.00117	0.199
2	3	P19511_AT5F1_RAT	Atp5f1	28.85	3.0159	910000	0.00819	0.098
2	3	P06349_H1T_RAT	Hist1h1t	21.71	2.6121	2100000	0.0193	0.101
2	3	KV2A7_MOUSE		12.27	2.3539	2400000	0.0218	0.177
2	3	P00406_COX2_RAT	Mtco2	25.91	2.3121	390000	0.00355	0.115
2	3	A0A0G2JUG1_A0A0G2JUG1_RAT		57.42	2.2545	430000	0.00391	0.026
2	3	D4A9L2_D4A9L2_RAT	Srsf1	27.73	2.21	110000	0.000981	0.085
2	2	D3ZUL3_D3ZUL3_RAT	Col6a1	108.74	4.7028	270000	0.00244	0.034
2	2	Q4V898_RBMX_RAT	Rbmx	42.23	3.9054	210000	0.0019	0.069
2	2	D3ZNZ5_D3ZNZ5_RAT	Ero1b	52.73	3.758	80000	0.000725	0.061
2	2	Q4V7E8_LRRF2_RAT	Lrrfip2	49.74	3.6968	68000	0.000617	0.062
2	2	B1H270_B1H270_RAT	Suclg2	46.96	3.5936	86000	0.000775	0.06
2	2	Q794F9_4F2_RAT	Slc3a2	58.04	3.5045	130000	0.00119	0.051
2	2	Q6AYK5_LYAR_RAT	Lyar	43.65	3.4806	300000	0.00271	0.083
2	2	Q5FWT1_FA98A_RAT	Fam98a	55.04	3.4679	84000	0.000757	0.066
2	2	P04642_LDHA_RAT	Ldha	36.43	3.4645	130000	0.00121	0.072
2	2	P21807_PERI_RAT	Prph	53.52	3.4631	1600000	0.0145	0.045
2	2	P97697_IMPA1_RAT	Impa1	30.49	3.4402	160000	0.00147	0.083
2	2	Q5RK17_Q5RK17_RAT	Diablo	26.89	3.4053	990000	0.00894	0.097
2	2	A0JPP4_SPESP_RAT	Spesp1	45.85	3.3978	230000	0.00205	0.051
2	2	Q5XI62_MENT_RAT	MENT	37.62	3.3552	540000	0.00492	0.076
2	2	F1MAA7_F1MAA7_RAT	Lamc1	177.27	3.3393	60000	0.000541	0.017
2	2	Q6P6T9_Q6P6T9_RAT	Kpna2	57.8	3.3212	110000	0.000997	0.057
2	2	P62914_RL11_RAT	Rpl11	20.24	3.3099	100000	0.000936	0.129
2	2	Q00729_H2B1A_RAT	Hist1h2ba	14.22	3.2781	780000	0.00703	0.189
2	2	B5DES0_B5DES0_RAT	Snrpd2	13.52	3.2743	87000	0.00079	0.237
2	2	Q5PQK2_Q5PQK2_RAT	Fus	52.64	3.2738	230000	0.00207	0.054
2	2	P20761_IGG2B_RAT	Igh-1a	36.47	3.2725	310000	0.00278	0.081
2	2	Q56A18_SMCE1_RAT	Smarce1	42.8	3.1574	110000	0.000983	0.072
2	2	Q6AXX6_F213A_RAT	Fam213a	25.75	3.1503	110000	0.000955	0.1
2	2	D4A833_D4A833_RAT	Mrps30	49.97	3.1492	110000	0.00102	0.073
2	2	P62425_RL7A_RAT	Rpl7a	29.98	3.1425	120000	0.00111	0.109
2	2	P26453_BASI_RAT	Bsg	42.41	3.1311	290000	0.00261	0.07
2	2	Q68FP1_GELS_RAT	Gsn	86.01	3.1179	82000	0.000745	0.038
2	2	IGH1M_MOUSE	Ighg1	43.36	3.1067	710000	0.00643	0.056
2	2	Q5U2X4_DPEP3_RAT	Dpep3	53.34	3.0911	330000	0.00302	0.053
2	2	Q498T2_CHTOP_RAT	Chtop	26.5	3.0511	170000	0.00154	0.117
2	2	P02091_HBB1_RAT	Hbb	15.97	3.0339	700000	0.00633	0.218
2	2	Q5XIV1_Q5XIV1_RAT	Pgk2	44.98	3.0339	270000	0.00241	0.06
2	2	Q3MIE4_VAT1_RAT	Vat1	43.09	3.0293	79000	0.000713	0.077
2	2	B5DF91_ELAV1_RAT	Elavl1	36.15	3.0259	170000	0.00151	0.074
2	2	Q6AYP0_ALLC_RAT	Allc	46.01	3.0196	110000	0.00101	0.068
2	2	Q62736_CALD1_RAT	Cald1	60.55	2.9779	180000	0.00163	0.051
2	2	B0BMZ4_B0BMZ4_RAT	Spatc1	50.14	2.9591	58000	0.000525	0.068
2	2	P34058_HS90B_RAT	Hsp90ab1	83.23	2.9454	350000	0.00313	0.035
2	2	D3ZFQ8_D3ZFQ8_RAT	Cyc1	35.41	2.9339	99000	0.000892	0.123
2	2	Q64119_MYL6_RAT	Myl6	16.96	2.9242	440000	0.004	0.146
2	2	D3ZMS1_D3ZMS1_RAT	Sf3b2	98.09	2.919	57000	0.000517	0.035
2	2	P85972_VINC_RAT	Vcl	116.54	2.9057	83000	0.000746	0.025
2	2	Q09073_ADT2_RAT	Slc25a5	32.88	2.8954	170000	0.00155	0.081
2	2	P07895_SODM_RAT	Sod2	24.66	2.8792	190000	0.00176	0.104
2	2	Q3MHS9_Q3MHS9_RAT	Cct6a	57.98	2.8689	120000	0.00105	0.053
2	2	Q9JMJ4_PRP19_RAT	Prpf19	55.2	2.8629	130000	0.0012	0.042
2	2	Q6AYU5_Q6AYU5_RAT	Pcbp2	38.56	2.8556	130000	0.00119	0.085
2	2	Q8R4A1_ERO1A_RAT	Ero1a	53.98	2.8542	120000	0.00108	0.054
2	2	P62986_RL40_RAT	Uba52	14.72	2.849	950000	0.00855	0.195
2	2	P15429_ENOB_RAT	Eno3	46.98	2.8387	310000	0.00278	0.055
2	2	P14562_LAMP1_RAT	Lamp1	43.94	2.8175	340000	0.00303	0.057
2	2	P18666_ML12B_RAT	Myl12b	19.83	2.8098	54000	0.000491	0.169
2	2	Q566E4_Q566E4_RAT	Hnrnpr	70.83	2.7792	71000	0.000638	0.041
2	2	P0C0S7_H2AZ_RAT	H2afz	13.54	2.7748	160000	0.00148	0.188
2	2	M0R6B9_M0R6B9_RAT	Cstf2t	65.47	2.728	130000	0.00116	0.04
2	2	P04797_G3P_RAT	Gapdh	35.81	2.6981	1100000	0.00951	0.117
2	2	B2GUZ5_CAZA1_RAT	Capza1	32.89	2.6817	130000	0.0012	0.091
2	2	Q5FVM4_NONO_RAT	Nono	54.89	2.657	200000	0.0018	0.048
2	2	Q58FK9_KAT3_RAT	Ccbl2	51.01	2.6397	71000	0.000642	0.053
2	2	Q4KLZ6_TKFC_RAT	Tkfc	59.41	2.6383	97000	0.000874	0.057
2	2	P60901_PSA6_RAT	Psma6	27.38	2.6305	85000	0.000769	0.089
2	2	Q6AYG8_Q6AYG8_RAT	Calr3	44.13	2.6239	100000	0.000947	0.074
2	2	Q9Z1B2_GSTM5_RAT	Gstm5	26.61	2.6238	120000	0.00113	0.098
2	2	D3ZZW6_HILS1_RAT	Hils1	18.61	2.6185	1000000	0.00928	0.107
2	2	F1M6H4_F1M6H4_RAT	Col6a4	228.07	2.5789	40000	0.000365	0.01
2	2	Q794E4_HNRPF_RAT	Hnrnpf	45.7	2.5581	130000	0.00121	0.053
2	2	P12001_RL18_RAT	Rpl18	21.65	2.5286	140000	0.00129	0.117
2	2	P20069_MPPA_RAT	Pmpca	58.57	2.5272	67000	0.000602	0.042
2	2	P27952_RS2_RAT	Rps2	31.21	2.5104	130000	0.00116	0.078
2	2	P60531_TSKS_RAT	Tsks	63.49	2.4945	80000	0.000719	0.051
2	2	P13086_SUCA_RAT	Suclg1	36.12	2.4827	270000	0.00243	0.081
2	2	F7F6L0_F7F6L0_RAT	LOC289035	53.53	2.4354	100000	0.000947	0.051
2	2	P29410_KAD2_RAT	Ak2	26.36	2.3918	56000	0.000506	0.113
2	2	P18886_CPT2_RAT	Cpt2	74.06	2.3815	130000	0.00115	0.027
2	2	P21531_RL3_RAT	Rpl3	46.11	2.3199	75000	0.000681	0.082
2	2	M0R907_M0R907_RAT	Snrpd3	13.91	2.3147	690000	0.00627	0.151
2	2	P19945_RLA0_RAT	Rplp0	34.19	2.3081	150000	0.00134	0.069
2	2	Q9Z0V5_PRDX4_RAT	Prdx4	30.99	2.308	210000	0.00188	0.084
2	2	Q6AYL1_Q6AYL1_RAT	Npap60	47.58	2.3032	160000	0.00145	0.064
2	2	B5DFC9_NID2_RAT	Nid2	152.88	2.2796	850000	0.00769	0.016
2	2	Q68FQ0_TCPE_RAT	Cct5	59.5	2.2631	150000	0.00136	0.037
2	2	Q561S0_NDUAA_RAT	Ndufa10	40.47	2.2587	56000	0.000502	0.056
2	2	P29314_RS9_RAT	Rps9	22.58	2.2567	94000	0.000845	0.103
2	2	P23358_RL12_RAT	Rpl12	17.83	2.242	740000	0.00668	0.152
2	2	O08651_SERA_RAT	Phgdh	56.46	2.1736	71000	0.000643	0.054
2	2	Q66HF8_AL1B1_RAT	Aldh1b1	57.59	2.1143	680000	0.00616	0.017
2	2	P62260_1433E_RAT	Ywhae	29.16	2.065	67000	0.000603	0.094
2	2	Q9Z2L0_VDAC1_RAT	Vdac1	30.74	2.0307	66000	0.000592	0.081
1	3	Q4QRB4_TBB3_RAT	Tubb3	50.39	2.5687	49000	0.000442	0.038
1	2	KAC4_RABIT		11.04	3.5528	6200000	0.0559	0.136
1	2	P0DMW0_HS71A_RAT	Hspa1a	70.14	3.3036	67000	0.000608	0.023
1	2	P38983_RSSA_RAT	Rpsa	32.8	3.2577	1700000	0.0149	0.058
1	2	F1LV13_F1LV13_RAT	Hnrnpm	73.67	2.9683	400000	0.00358	0.022
1	2	D3ZXF9_D3ZXF9_RAT	Mrpl12	29.42	2.8228	79000	0.000711	0.051
1	2	P70645_BLMH_RAT	Blmh	52.29	2.8187	57000	0.000517	0.026
1	2	P35704_PRDX2_RAT	Prdx2	21.77	2.3544	290000	0.00266	0.056
1	2	P23565_AINX_RAT	Ina	56.08	2.3353	6500000	0.0591	0.018
1	2	Q4V8F8_MGT4D_RAT	Mgat4d	43.08	2.2959	110000	0.00101	0.035
1	2	D3ZFJ6_D3ZFJ6_RAT	Lactb	60.38	2.2917	72000	0.00065	0.022
1	1	F1M3H8_F1M3H8_RAT	Hnrnpa0	30.06	4.8314	44000	0.000399	0.053
1	1	Q7TNA8_Q7TNA8_RAT	Ldhal6b	42.02	4.7658	93000	0.000838	0.039
1	1	M0R8P3_M0R8P3_RAT	Cabyr	43.02	4.6934	44000	0.000396	0.043
1	1	P07150_ANXA1_RAT	Anxa1	38.8	4.6297	22000	0.000196	0.038
1	1	D4AC36_D4AC36_RAT	Eif3f	37.97	4.4816	30000	0.000275	0.047
1	1	M0R4W1_M0R4W1_RAT	LOC100909620	26.23	4.4812	99000	0.000899	0.052
1	1	P31044_PEBP1_RAT	Pebp1	20.79	4.4428	83000	0.000747	0.07
1	1	D4A7N1_MIC25_RAT	Chchd6	29.19	4.4219	120000	0.00107	0.054
1	1	Q63862_MYH11_RAT	Myh11	152.4	4.3996	37000	0.000333	0.013
1	1	Q3SWS8_RAE1L_RAT	Rae1	40.89	4.1226	44000	0.000396	0.041
1	1	P09606_GLNA_RAT	Glul	42.24	4.0276	220000	0.00195	0.054
1	1	Q9QX80_Q9QX80_RAT	Hnrnpab	30.83	3.9899	72000	0.000655	0.049
1	1	P35565_CALX_RAT	Canx	67.21	3.9833	72000	0.000654	0.027
1	1	O35509_RB11B_RAT	Rab11b	24.47	3.9729	27000	0.000244	0.06
1	1	Q9EQT5_TINAL_RAT	Tinagl1	52.79	3.9388	93000	0.000838	0.028
1	1	Q9JJ54_HNRPD_RAT	Hnrnpd	38.19	3.9283	320000	0.0029	0.04
1	1	D3ZS58_D3ZS58_RAT	Ndufa2	10.84	3.8999	110000	0.00101	0.144
1	1	P63102_1433Z_RAT	Ywhaz	27.75	3.8928	120000	0.00112	0.057
1	1	Q9EPH2_MRP_RAT	Marcksl1	19.84	3.8859	72000	0.000651	0.075
1	1	P62832_RL23_RAT	Rpl23	14.86	3.8636	52000	0.000468	0.107
1	1	P05712_RAB2A_RAT	Rab2a	23.52	3.8065	55000	0.000498	0.061
1	1	O70351_HCD2_RAT	Hsd17b10	27.23	3.7781	42000	0.000377	0.046
1	1	P56571_ES1_RAT		28.15	3.7428	38000	0.000346	0.094
1	1	P24329_THTR_RAT	Tst	33.39	3.7104	41000	0.000366	0.04
1	1	Q642G4_PEX14_RAT	Pex14	40.91	3.692	74000	0.000673	0.04
1	1	Q5VLR5_Q5VLR5_RAT	Erp44	46.85	3.6813	64000	0.000582	0.044
1	1	O35796_C1QBP_RAT	C1qbp	30.98	3.6332	15000	0.000133	0.072
1	1	IGKC_MOUSE		11.77	3.6279	330000	0.00295	0.132
1	1	G3V852_G3V852_RAT	Tln1	269.5	3.5777	33000	0.000302	0.006
1	1	Q9R063_PRDX5_RAT	Prdx5	22.16	3.5631	36000	0.000323	0.061
1	1	Q68FR9_EF1D_RAT	Eef1d	31.31	3.5494	62000	0.000558	0.043
1	1	P23965_ECI1_RAT	Eci1	32.23	3.5453	39000	0.000353	0.052
1	1	Q6AXU2_Q6AXU2_RAT	Zpbp	45.1	3.5158	240000	0.00218	0.027
1	1	D3ZSS1_D3ZSS1_RAT	Taf15	43.22	3.5131	100000	0.00092	0.036
1	1	B1WC50_B1WC50_RAT	Ewsr1	68.29	3.4988	140000	0.00127	0.021
1	1	Q5U2V4_PLBL1_RAT	Plbd1	62.99	3.4623	43000	0.000388	0.02
1	1	G3V912_G3V912_RAT	Tmx4	37.52	3.446	160000	0.00142	0.036
1	1	O35854_BCAT2_RAT	Bcat2	44.25	3.4368	110000	0.00099	0.025
1	1	Q5XI81_FXR1_RAT	Fxr1	63.91	3.4208	42000	0.000378	0.032
1	1	Q62803_HYALP_RAT	Spam1	58.37	3.4065	49000	0.000445	0.027
1	1	P62997_TRA2B_RAT	Tra2b	33.65	3.4056	27000	0.000248	0.056
1	1	D3ZQM0_D3ZQM0_RAT	Sf3a1	88.53	3.3765	29000	0.000264	0.029
1	1	D4A9Y0_D4A9Y0_RAT	Sdf2l1	23.39	3.3676	75000	0.000676	0.091
1	1	Q3KR86_MIC60_RAT	Immt	67.14	3.3609	53000	0.000478	0.023
1	1	Q66H12_NAGAB_RAT	Naga	46.84	3.3549	29000	0.000261	0.041
1	1	Q05175_BASP1_RAT	Basp1	21.78	3.3141	190000	0.00169	0.127
1	1	P63036_DNJA1_RAT	Dnaja1	44.84	3.2983	45000	0.000404	0.033
1	1	P50399_GDIB_RAT	Gdi2	50.5	3.2671	13000	0.000121	0.025
1	1	P29419_ATP5I_RAT	Atp5i	8.25	3.2498	57000	0.000511	0.169
1	1	Q68FU3_ETFB_RAT	Etfb	27.67	3.2465	82000	0.00074	0.082
1	1	P67779_PHB_RAT	Phb	29.8	3.2435	52000	0.000472	0.044
1	1	Q4KLI7_Q4KLI7_RAT	Sf3a3	58.81	3.2402	46000	0.000413	0.024
1	1	P21670_PSA4_RAT	Psma4	29.48	3.224	41000	0.000371	0.038
1	1	P20280_RL21_RAT	Rpl21	18.45	3.2215	94000	0.000848	0.094
1	1	P13803_ETFA_RAT	Etfa	34.93	3.2003	68000	0.000614	0.039
1	1	Q6IG01_K2C1B_RAT	Krt77	57.22	3.1938	390000	0.00355	0.017
1	1	Q99JD2_TEKT1_RAT	Tekt1	48.56	3.1522	67000	0.000608	0.024
1	1	P17425_HMCS1_RAT	Hmgcs1	57.4	3.1374	1000000	0.00905	0.021
1	1	P62959_HINT1_RAT	Hint1	13.77	3.128	67000	0.000605	0.111
1	1	Q6TUG0_DJB11_RAT	Dnajb11	40.47	3.1239	100000	0.000947	0.031
1	1	P24368_PPIB_RAT	Ppib	23.79	3.0967	61000	0.000548	0.06
1	1	P55770_NH2L1_RAT	Snu13	14.16	3.0808	120000	0.00109	0.094
1	1	B0BNM1_NNRE_RAT	Apoa1bp	30.87	3.0774	19000	0.000169	0.064
1	1	Q63159_COQ3_RAT	Coq3	38.68	3.0658	42000	0.000381	0.046
1	1	P0CC09_H2A2A_RAT	Hist2h2aa3	14.09	3.0452	70000	0.000634	0.085
1	1	Q52KK2_Q52KK2_RAT	Tmx4	21.4	3.0449	180000	0.00161	0.068
1	1	P07153_RPN1_RAT	Rpn1	68.26	3.0388	43000	0.000387	0.02
1	1	Q62812_MYH9_RAT	Myh9	226.2	3.0383	14000	0.000129	0.008
1	1	Q6QI63_Q6QI63_RAT	Zfp341	45.72	3.0308	78000	0.000702	0.026
1	1	D3ZDK7_PGP_RAT	Pgp	34.58	3.0235	38000	0.000342	0.047
1	1	P05426_RL7_RAT	Rpl7	30.31	3	55000	0.000494	0.042
1	1	P20689_MYLK2_RAT	Mylk2	65.77	2.997	93000	0.000843	0.016
1	1	M0R983_M0R983_RAT	LOC688320	25.9	2.983	34000	0.000304	0.061
1	1	F1LN88_F1LN88_RAT	Aldh2	56.48	2.9718	460000	0.00414	0.019
1	1	P02401_RLA2_RAT	Rplp2	11.68	2.9544	42000	0.000375	0.104
1	1	D4A0A0_D4A0A0_RAT	Dynlrb2	10.87	2.9445	36000	0.000328	0.125
1	1	D3ZVS2_D3ZVS2_RAT	L2hgdh	50.7	2.9089	45000	0.000407	0.032
1	1	A0A0H2UI05_A0A0H2UI05_RAT	Cfap20	22.73	2.9049	49000	0.000438	0.062
1	1	Q6MGB5_DHB8_RAT	Hsd17b8	26.77	2.8691	35000	0.00032	0.046
1	1	P20762_IGG2C_RAT		36.55	2.8574	36000	0.000329	0.052
1	1	B1WBY7_B1WBY7_RAT	Erlin1	39.24	2.8385	31000	0.000277	0.043
1	1	P45479_PPT1_RAT	Ppt1	34.43	2.8359	95000	0.000858	0.049
1	1	Q6P685_Q6P685_RAT	Eif2s2	38.22	2.8294	52000	0.000471	0.03
1	1	P0C219_SLMAP_RAT	Slmap	98.16	2.8201	34000	0.000309	0.013
1	1	Q3T1K5_CAZA2_RAT	Capza2	32.95	2.8025	16000	0.000143	0.056
1	1	O35162_HSP13_RAT	Hspa13	51.76	2.7966	48000	0.000433	0.023
1	1	Q6AYT3_RTCB_RAT	Rtcb	55.21	2.7836	29000	0.000261	0.022
1	1	Q5I0K8_RT07_RAT	Mrps7	28.18	2.7725	26000	0.000239	0.074
1	1	D3ZUX5_D3ZUX5_RAT	Chchd3	26.42	2.772	38000	0.000345	0.066
1	1	Q7TQ84_UIF_RAT	Fyttd1	35.62	2.7719	110000	0.001	0.041
1	1	Q4V8P4_Q4V8P4_RAT	Rsb66	19.45	2.7394	49000	0.000444	0.077
1	1	A0A0G2K654_A0A0G2K654_RAT	Hist1h1c	21.3	2.7378	120000	0.00105	0.042
1	1	Q6AY06_IZUM1_RAT	Izumo1	43.55	2.73	88000	0.000792	0.031
1	1	P20760_IGG2A_RAT	Igg-2a	35.16	2.7265	75000	0.000676	0.031
1	1	G3V7Z8_G3V7Z8_RAT	Pabpn1	32.29	2.712	69000	0.000622	0.036
1	1	Q4FZT0_STML2_RAT	Stoml2	38.39	2.7001	35000	0.000318	0.04
1	1	F1M820_F1M820_RAT	Sorbs1	143.28	2.6622	12000	0.000112	0.01
1	1	D3ZLF6_D3ZLF6_RAT	Snrpa1	25.66	2.6591	80000	0.000726	0.047
1	1	O08587_NUP50_RAT	Nup50	49.79	2.6582	45000	0.000411	0.032
1	1	Q5RKH0_GLYR1_RAT	Glyr1	60.38	2.6541	21000	0.000191	0.024
1	1	SAV1_STRVL		18.85	2.6384	94000	0.000848	0.06
1	1	P04256_ROA1_RAT	Hnrnpa1	34.19	2.6332	39000	0.000351	0.031
1	1	B2RYU7_B2RYU7_RAT	Cbx5	22.17	2.6258	28000	0.000254	0.058
1	1	Q63083_NUCB1_RAT	Nucb1	53.47	2.6152	28000	0.000251	0.026
1	1	Q3MIE6_Q3MIE6_RAT	Prp-5	100.98	2.5885	91000	0.000822	0.01
1	1	P16409_MYL3_RAT	Myl3	22.14	2.5736	55000	0.000493	0.04
1	1	Q62651_ECH1_RAT	Ech1	36.15	2.5682	69000	0.000627	0.034
1	1	B0BN74_B0BN74_RAT	Bag2	23.56	2.5677	28000	0.000254	0.052
1	1	Q7TP48_APMAP_RAT	Apmap	42.04	2.5388	49000	0.000442	0.032
1	1	Q62669_Q62669_RAT	LOC103694855	16.01	2.5268	68000	0.000613	0.082
1	1	D3ZSP1_D3ZSP1_RAT	LOC100361838	10.75	2.5265	27000	0.000244	0.13
1	1	Q6IE07_Q6IE07_RAT	Tryx5	28.4	2.5246	400000	0.00363	0.028
1	1	Q62969_PTGIS_RAT	Ptgis	57.09	2.5161	16000	0.000145	0.03
1	1	P21913_SDHB_RAT	Sdhb	31.81	2.5104	55000	0.000494	0.032
1	1	P40112_PSB3_RAT	Psmb3	22.95	2.5076	24000	0.000218	0.078
1	1	P70615_LMNB1_RAT	Lmnb1	66.57	2.5023	43000	0.000393	0.02
1	1	B2RYW9_FAHD2_RAT	Fahd2	34.56	2.4821	28000	0.000251	0.035
1	1	P15651_ACADS_RAT	Acads	44.74	2.4788	29000	0.000261	0.032
1	1	D3ZTP9_D3ZTP9_RAT	Piwil1	98.51	2.4728	20000	0.000183	0.012
1	1	P16036_MPCP_RAT	Slc25a3	39.42	2.4693	130000	0.0012	0.034
1	1	A0A0G2KB73_A0A0G2KB73_RAT	Rif1	266.08	2.4666	20000	0.000178	0.005
1	1	Q5RJR8_LRC59_RAT	Lrrc59	34.85	2.4662	27000	0.000242	0.039
1	1	P62755_RS6_RAT	Rps6	28.66	2.4499	68000	0.000611	0.048
1	1	Q80Z40_Q80Z40_RAT	Prss21	36.61	2.4356	17000	0.000157	0.034
1	1	F1M853_F1M853_RAT	Rrbp1	157.41	2.4233	23000	0.000211	0.009
1	1	Q5FVQ4_MLEC_RAT	Mlec	32.4	2.4156	41000	0.00037	0.045
1	1	D3ZJ62_D3ZJ62_RAT	Ropn1l	24.32	2.4084	49000	0.00044	0.05
1	1	F1LWD0_F1LWD0_RAT		11.91	2.4084	27000	0.000244	0.151
1	1	Q2KMK7_Q2KMK7_RAT		221.63	2.4036	65000	0.000585	0.005
1	1	P30839_AL3A2_RAT	Aldh3a2	54.05	2.3969	49000	0.00044	0.031
1	1	G3V6S8_SRSF6_RAT	Srsf6	39	2.38	98000	0.000889	0.027
1	1	Q5BJN8_SDE2_RAT	Sde2	48.05	2.3729	14000	0.000126	0.038
1	1	Q5EAJ6_IKIP_RAT	Ikbip	42.33	2.3707	20000	0.000184	0.027
1	1	P62271_RS18_RAT	Rps18	17.71	2.3364	27000	0.000243	0.053
1	1	P11980_KPYM_RAT	Pkm	57.78	2.3358	39000	0.000354	0.017
1	1	P10960_SAP_RAT	Psap	61.08	2.3312	55000	0.000496	0.018
1	1	Q5XIR2_Q5XIR2_RAT	Ift74	69.15	2.3012	38000	0.000343	0.015
1	1	P11950_CX6C1_RAT	Cox6c1	8.55	2.2886	130000	0.00117	0.092
1	1	D3ZX01_D3ZX01_RAT	Rps4y2	29.18	2.2848	41000	0.000371	0.05
1	1	P63088_PP1G_RAT	Ppp1cc	36.96	2.2807	25000	0.000226	0.031
1	1	P20759_IGHG1_RAT		35.92	2.2795	100000	0.000932	0.052
1	1	Q9ES71_GNPAT_RAT	Gnpat	77.03	2.2752	330000	0.00297	0.012
1	1	Q62991_SCFD1_RAT	Scfd1	72.22	2.2494	22000	0.000203	0.022
1	1	D3ZAF6_ATPK_RAT	Atp5j2	10.45	2.2451	140000	0.00127	0.136
1	1	Q9WVC0_SEPT7_RAT	2020-09-07	50.48	2.2435	53000	0.00048	0.023
1	1	Q64122_MYL9_RAT	Myl9	19.71	2.2386	68000	0.000614	0.058
1	1	P17702_RL28_RAT	Rpl28	15.84	2.2325	51000	0.000462	0.08
1	1	Q4KLI0_Q4KLI0_RAT	Smarcb1	43.13	2.2264	36000	0.000323	0.035
1	1	D4ADE8_D4ADE8_RAT	Ddx3x	34.32	2.2245	33000	0.000298	0.039
1	1	Q4QQT3_CELF1_RAT	Celf1	52.17	2.2211	29000	0.000262	0.016
1	1	Q9WVB1_RAB6A_RAT	Rab6a	23.57	2.2208	37000	0.000331	0.053

## Sheet: 4 unique
Unique	Total	reference	Gene Symbol	MWT(kDa)	AVG	Sum Intensity	Intensity%	Coverage %
43	46	Q62812_MYH9_RAT	Myh9	226.2	3.5802	54000000	0.95	0.233
31	82	P31000_VIME_RAT	Vim	53.7	2.2392	56000000	0.51	0.511
27	31	P06761_GRP78_RAT	Hspa5	72.3	3.1446	30000000	0.26	0.414
27	28	P30427_PLEC_RAT	Plec	533.21	2.5587	38000000	0.68	0.077
25	41	P85108_TBB2A_RAT	Tubb2a	49.87	3.3785	160000000	2.88	0.503
23	28	P63018_HSP7C_RAT	Hspa8	70.83	3.3176	89000000	1.57	0.402
22	24	P48679_LMNA_RAT	Lmna	74.28	3.1078	110000000	1.9	0.266
20	28	Q60587_ECHB_RAT	Hadhb	51.38	2.6211	21000000	0.19	0.446
19	23	P05197_EF2_RAT	Eef2	95.22	3.0215	52000000	0.92	0.219
19	35	P48721_GRP75_RAT	Hspa9	73.81	2.8918	11000000	0.092	0.367
19	24	P11980_KPYM_RAT	Pkm	57.78	3.243	110000000	2.03	0.273
18	18	P48675_DESM_RAT	Des	53.42	3.0507	6900000	0.0624	0.426
18	28	P62630_EF1A1_RAT	Eef1a1	50.08	2.5234	250000000	4.39	0.405
17	17	Q64428_ECHA_RAT	Hadha	82.61	3.1197	3100000	0.0269	0.237
17	20	Q9EPH8_PABP1_RAT	Pabpc1	70.66	2.7116	4100000	0.0374	0.343
17	18	P32551_QCR2_RAT	Uqcrc2	48.37	2.7734	10000000	0.0913	0.367
16	17	P11598_PDIA3_RAT	Pdia3	56.59	2.7323	4100000	0.037	0.317
16	21	G3V9A3_G3V9A3_RAT	Sfn	27.73	2.8518	89000000	1.57	0.319
16	17	F6PUS4_F6PUS4_RAT	Sh3d21	59.5	2.9522	4900000	0.0431	0.338
16	21	Q5XIF6_TBA4A_RAT	Tuba4a	49.89	2.8402	160000000	2.78	0.373
15	16	C0JPT7_C0JPT7_RAT	Flna	280.32	2.4092	10000000	0.19	0.092
14	15	P11442_CLH1_RAT	Cltc	191.48	3.0481	150000000	2.67	0.135
14	17	P82995_HS90A_RAT	Hsp90aa1	84.76	3.2481	29000000	0.51	0.211
14	64	IGHG_RABIT		35.38	1.9728	4700000000	40.82	0.365
13	14	Q9QXQ0_ACTN4_RAT	Actn4	104.85	2.9873	14000000	0.25	0.21
13	15	P38650_DYHC1_RAT	Dync1h1	531.92	3.1161	7100000	0.13	0.037
13	15	Q66HD0_ENPL_RAT	Hsp90b1	92.71	3.1415	3300000	0.0284	0.203
13	19	P55063_HS71L_RAT	Hspa1l	70.51	2.4332	15000000	0.13	0.217
13	14	Q06437_ODPAT_RAT	Pdha2	43.36	2.6055	3200000	0.0291	0.263
13	15	Q63716_PRDX1_RAT	Prdx1	22.1	2.4937	32000000	0.56	0.442
13	14	Q6AXV6_SPERT_RAT	Spert	51.98	3.0169	4100000	0.0371	0.347
12	13	Q9ER34_ACON_RAT	Aco2	85.38	3.1494	2400000	0.0212	0.176
12	17	P68035_ACTC_RAT	Actc1	41.99	2.6514	150000000	2.59	0.268
12	17	Q07936_ANXA2_RAT	Anxa2	38.65	3.4596	140000000	2.5	0.271
12	15	P55054_FABP9_RAT	Fabp9	15.08	3.0799	12000000	0.0634	0.636
12	24	P04797_G3P_RAT	Gapdh	35.81	2.7571	92000000	1.62	0.264
12	28	D4A3K5_H11_RAT	Hist1h1a	21.99	2.3166	14000000	0.12	0.318
12	16	P63039_CH60_RAT	Hspd1	60.92	3.0119	4700000	0.0411	0.316
12	17	P04636_MDHM_RAT	Mdh2	35.66	2.6937	22000000	0.19	0.322
12	14	Q06437_ODPAT_RAT	Pdha2	43.36	2.6723	3400000	0.0295	0.246
12	13	Q812D1_PSIP1_RAT	Psip1	59.6	2.9784	2600000	0.023	0.248
12	14	P62909_RS3_RAT	Rps3	26.66	2.7821	4800000	0.0415	0.506
11	11	P15999_ATPA_RAT	Atp5a1	59.72	2.8178	1500000	0.00809	0.215
11	14	P62630_EF1A1_RAT	Eef1a1	50.08	2.7547	5700000	0.0498	0.242
11	11	Q62826_HNRPM_RAT	Hnrnpm	73.73	2.7462	2700000	0.0236	0.212
11	11	O70351_HCD2_RAT	Hsd17b10	27.23	3.2343	4800000	0.0422	0.533
11	15	Q66HF1_NDUS1_RAT	Ndufs1	79.36	3.1867	2600000	0.0227	0.199
11	12	F1M9V7_F1M9V7_RAT	Npepps	103.28	3.0828	6100000	0.11	0.175
11	11	P04785_PDIA1_RAT	P4hb	56.92	2.8639	1700000	0.0155	0.259
11	12	Q63081_PDIA6_RAT	Pdia6	48.14	3.4931	1900000	0.0172	0.305
11	12	D3ZLF6_D3ZLF6_RAT	Snrpa1	25.66	3.1693	13000000	0.12	0.349
11	24	IGHG_RABIT		35.38	2.0963	950000000	16.85	0.303
11	52	Q00715_H2B1_RAT		13.98	2.2531	460000000	3.98	0.56
10	10	P17764_THIL_RAT	Acat1	44.67	3.2734	1400000	0.0126	0.302
10	11	P29411_KAD3_RAT	Ak3	25.42	2.8842	3100000	0.0272	0.423
10	14	P31399_ATP5H_RAT	Atp5h	18.75	3.1654	6700000	0.0586	0.621
10	10	Q6AYH5_DCTN2_RAT	Dctn2	44.12	3.5999	1700000	0.0151	0.323
10	16	G3V9R8_HNRPC_RAT	Hnrnpc	32.84	2.6427	30000000	0.26	0.295
10	10	P34058_HS90B_RAT	Hsp90ab1	83.23	2.8107	10000000	0.18	0.152
10	11	P43244_MATR3_RAT	Matr3	94.39	2.7631	2400000	0.0209	0.131
10	21	P19234_NDUV2_RAT	Ndufv2	27.36	2.7036	43000000	0.37	0.496
10	12	Q5XIJ9_SCO2A_RAT	Oxct2a	56.86	2.8768	2000000	0.0177	0.246
10	10	P60123_RUVB1_RAT	Ruvbl1	50.18	2.9312	1000000	0.00945	0.296
10	10	G3V8T5_G3V8T5_RAT	Ruvbl2	51.08	3.064	1200000	0.0113	0.251
10	17	B5DES0_B5DES0_RAT	Snrpd2	13.52	2.6353	13000000	0.071	0.559
10	10	B0BMT9_B0BMT9_RAT	Sqrdl	50.17	2.6233	1600000	0.0142	0.26
9	23	P63259_ACTG_RAT	Actg1	41.77	3.5432	200000000	3.6	0.256
9	10	P07150_ANXA1_RAT	Anxa1	38.8	3.4177	91000000	1.61	0.208
9	9	Q07936_ANXA2_RAT	Anxa2	38.65	3.1698	4700000	0.0425	0.271
9	10	Q8VI04_ASGL1_RAT	Asrgl1	34.39	3.1933	8700000	0.0757	0.285
9	11	P19511_AT5F1_RAT	Atp5f1	28.85	2.5574	6200000	0.0542	0.328
9	12	Q6P3V8_Q6P3V8_RAT	Eif4a1	46.12	2.8347	11000000	0.19	0.177
9	13	P52555_ERP29_RAT	Erp29	28.56	2.768	17000000	0.15	0.358
9	12	P55063_HS71L_RAT	Hspa1l	70.51	3.2732	40000000	0.7	0.179
9	11	D3ZE94_D3ZE94_RAT	Odf3	27.86	2.7036	4400000	0.0385	0.422
9	10	P67779_PHB_RAT	Phb	29.8	3.1192	2800000	0.0241	0.412
9	9	D3ZJ50_D3ZJ50_RAT	Pkp3	89.84	2.5153	12000000	0.2	0.096
9	11	P63245_RACK1_RAT	Rack1	35.05	2.6619	27000000	0.48	0.24
9	10	Q5PQR0_Q5PQR0_RAT	Raly	31.03	2.4374	2600000	0.0228	0.268
9	11	P62890_RL30_RAT	Rpl30	12.78	2.9814	1400000	0.00774	0.635
9	10	P62909_RS3_RAT	Rps3	26.66	3.0724	16000000	0.28	0.403
9	9	P49242_RS3A_RAT	Rps3a	29.93	2.2253	2100000	0.0182	0.314
9	10	P62703_RS4X_RAT	Rps4x	29.58	2.5409	1600000	0.0138	0.266
9	10	Q63520_SYCP3_RAT	Sycp3	29.71	2.4822	1300000	0.0116	0.268
9	11	Q6P9T8_TBB4B_RAT	Tubb4b	49.77	3.1869	30000000	0.53	0.202
9	12	B2RYS2_B2RYS2_RAT	Uqcrb	13.55	2.3462	4300000	0.0231	0.604
9	11	D4A3P0_D4A3P0_RAT	Ybx2	38.07	3.4733	8600000	0.0752	0.44
9	9	P11517_HBB2_RAT		15.97	3.1191	2600000	0.014	0.551
8	8	Q6AY33_ACRBP_RAT	Acrbp	35.89	3.5663	1200000	0.0101	0.316
8	9	P29410_KAD2_RAT	Ak2	26.36	2.9092	21000000	0.19	0.402
8	8	P84079_ARF1_RAT	Arf1	20.68	3.3198	7300000	0.13	0.514
8	8	D3ZUX5_D3ZUX5_RAT	Chchd3	26.42	3.2642	6200000	0.0545	0.317
8	8	D4ADE8_D4ADE8_RAT	Ddx3x	34.32	3.0971	7000000	0.12	0.26
8	9	P08461_ODP2_RAT	Dlat	67.12	3.0169	4200000	0.037	0.168
8	10	Q68FU3_ETFB_RAT	Etfb	27.67	3.1481	5900000	0.0515	0.349
8	8	P97576_GRPE1_RAT	Grpel1	24.28	2.6653	2500000	0.0215	0.429
8	10	P62804_H4_RAT	Hist1h4b	11.36	2.7008	53000000	0.94	0.515
8	9	P52925_HMGB2_RAT	Hmgb2	24.14	3.0783	1600000	0.014	0.2
8	8	P97852_DHB4_RAT	Hsd17b4	79.38	3.4101	1700000	0.0145	0.133
8	8	Q68FS4_AMPL_RAT	Lap3	56.11	2.6339	650000	0.00585	0.21
8	9	P49432_ODPB_RAT	Pdhb	38.96	3.4864	4700000	0.0414	0.273
8	8	P49432_ODPB_RAT	Pdhb	38.96	3.4123	1600000	0.0145	0.295
8	9	Q5XI02_PDILT_RAT	Pdilt	68.22	2.5135	2500000	0.0222	0.154
8	8	M0R9Q1_M0R9Q1_RAT	Rbm14	69.45	2.4355	2700000	0.0233	0.158
8	9	P62832_RL23_RAT	Rpl23	14.86	2.9544	3100000	0.0171	0.4
8	8	P62425_RL7A_RAT	Rpl7a	29.98	2.7027	2300000	0.0197	0.226
8	9	B2RZ24_B2RZ24_RAT	Sucla2	47.36	2.3721	2200000	0.0196	0.228
8	8	Q5XFX0_TAGL2_RAT	Tagln2	22.38	3.5001	9200000	0.16	0.392
8	8	Q63610_TPM3_RAT	Tpm3	28.99	2.7966	970000	0.00848	0.331
8	11	P20788_UCRI_RAT	Uqcrfs1	29.43	2.7421	5100000	0.0441	0.391
8	8	P85972_VINC_RAT	Vcl	116.54	2.5539	530000	0.00466	0.1
8	9	P46462_TERA_RAT	Vcp	89.29	2.8618	6600000	0.12	0.134
8	12	P35213_1433B_RAT	Ywhab	28.04	2.9154	51000000	0.9	0.293
8	256	Q4FZT6_H2A3_RAT		14.11	2.4631	13000000000	71.58	0.408
7	8	P13437_THIM_RAT	Acaa2	41.84	3.4399	2100000	0.0189	0.285
7	7	P05065_ALDOA_RAT	Aldoa	39.33	2.8714	13000000	0.23	0.258
7	9	Q5RK17_Q5RK17_RAT	Diablo	26.89	2.934	18000000	0.16	0.325
7	8	Q01205_ODO2_RAT	Dlst	48.89	3.0443	1700000	0.0149	0.198
7	10	Q5RKI1_IF4A2_RAT	Eif4a2	46.37	3.376	18000000	0.33	0.157
7	7	Q3B8Q2_IF4A3_RAT	Eif4a3	46.81	2.4767	1200000	0.0111	0.197
7	7	B5DF91_ELAV1_RAT	Elavl1	36.15	2.8669	4200000	0.0362	0.267
7	7	Q6AXX6_F213A_RAT	Fam213a	25.75	2.7994	3400000	0.0295	0.314
7	8	P17164_FUCO_RAT	Fuca1	53.45	2.4518	2200000	0.02	0.152
7	7	Q63636_Q63636_RAT	Gzmc	27.25	2.4786	3700000	0.0321	0.339
7	11	O35952_GLO2_RAT	Hagh	34.09	2.5795	1200000	0.0107	0.265
7	7	P29266_3HIDH_RAT	Hibadh	35.28	3.4039	2200000	0.0194	0.248
7	9	P15865_H14_RAT	Hist1h1e	21.97	3.3897	29000000	0.25	0.137
7	9	P22791_HMCS2_RAT	Hmgcs2	56.88	3.0219	2300000	0.0202	0.177
7	7	P14659_HSP72_RAT	Hspa2	69.6	2.6053	360000	0.00196	0.164
7	7	Q6AYF9_IIGP5_RAT	Irgc	50.53	2.7898	1600000	0.0144	0.184
7	7	Q6AYF9_IIGP5_RAT	Irgc	50.53	2.8947	1600000	0.0148	0.22
7	7	D4ABT2_D4ABT2_RAT	Izumo4	26.28	2.8532	2800000	0.0247	0.33
7	8	P04642_LDHA_RAT	Ldha	36.43	2.8547	48000000	0.85	0.214
7	7	Q9Z250_LIN7A_RAT	Lin7a	25.85	2.8082	1200000	0.0105	0.341
7	10	D3ZS58_D3ZS58_RAT	Ndufa2	10.84	2.3572	5700000	0.0499	0.495
7	8	F1LM84_F1LM84_RAT	Nid1	136.95	2.9139	2300000	0.0198	0.065
7	7	B5DF80_B5DF80_RAT	Pabpc6	70.98	2.4481	1100000	0.00923	0.215
7	7	O88767_PARK7_RAT	Park7	19.96	2.2827	3600000	0.0313	0.402
7	8	P38659_PDIA4_RAT	Pdia4	72.67	2.2217	680000	0.00594	0.131
7	7	P16617_PGK1_RAT	Pgk1	44.51	2.6495	8700000	0.15	0.288
7	8	Q63598_PLST_RAT	Pls3	70.64	2.6913	5700000	0.1	0.141
7	7	Q9EQP5_PRELP_RAT	Prelp	43.15	2.4705	1100000	0.00992	0.188
7	14	D4A527_D4A527_RAT	Prss37	26.77	2.768	44000000	0.38	0.232
7	7	O35509_RB11B_RAT	Rab11b	24.47	2.8397	3000000	0.0263	0.317
7	8	Q9WVB1_RAB6A_RAT	Rab6a	23.57	2.5398	1700000	0.0147	0.423
7	9	Q6QI16_Q6QI16_RAT	RGD1304704	33.8	2.9909	1400000	0.0125	0.264
7	7	A0A0G2KB73_A0A0G2KB73_RAT	Rif1	266.08	3.0905	620000	0.00539	0.052
7	8	P41123_RL13_RAT	Rpl13	24.29	2.8983	7300000	0.064	0.28
7	9	P13471_RS14_RAT	Rps14	16.25	2.3791	1200000	0.00644	0.384
7	7	P62250_RS16_RAT	Rps16	16.44	2.5719	1600000	0.00869	0.459
7	8	P62271_RS18_RAT	Rps18	17.71	2.5969	3300000	0.0285	0.388
7	12	P17074_RS19_RAT	Rps19	16.08	2.1362	3800000	0.0335	0.393
7	12	P17074_RS19_RAT	Rps19	16.08	2.4319	2000000	0.0109	0.407
7	7	P29314_RS9_RAT	Rps9	22.58	2.0135	4700000	0.0824	0.263
7	7	P29457_SERPH_RAT	Serpinh1	46.49	3.1087	1100000	0.00992	0.201
7	8	Q6P6S4_SIL1_RAT	Sil1	52.32	2.62	540000	0.00492	0.185
7	10	Q5U214_Q5U214_RAT	Snrpa	31.16	2.7748	7800000	0.0684	0.228
7	7	Q3KRD5_TOM34_RAT	Tomm34	34.44	2.6449	460000	0.00398	0.291
7	7	P85834_EFTU_RAT	Tufm	49.49	2.93	1000000	0.00902	0.195
6	7	P29293_ACRO_RAT	Acr	48.59	2.4884	2700000	0.0247	0.13
6	6	P02770_ALBU_RAT	Alb	68.69	2.8993	1800000	0.0159	0.095
6	7	Q02253_MMSA_RAT	Aldh6a1	57.77	3.0467	480000	0.00434	0.161
6	7	D4A133_D4A133_RAT	Atp6v1a	68.22	3.1195	2600000	0.0456	0.169
6	8	P62815_VATB2_RAT	Atp6v1b2	56.51	3.1679	3900000	0.0699	0.178
6	10	P18418_CALR_RAT	Calr	47.97	2.529	1700000	0.0145	0.233
6	6	Q7TPB1_TCPD_RAT	Cct4	58.06	2.7061	500000	0.00435	0.158
6	10	P16303_CES1D_RAT	Ces1d	62.11	2.4778	1600000	0.0145	0.099
6	6	B0K020_CISD1_RAT	Cisd1	12.09	3.0848	2000000	0.0109	0.444
6	6	Q6IRK9_CBPQ_RAT	Cpq	52.01	2.7227	1100000	0.00959	0.182
6	7	P23928_CRYAB_RAT	Cryab	20.08	2.9688	11000000	0.2	0.326
6	6	P10715_CYC2_RAT	Cyct	11.74	2.9704	2900000	0.025	0.371
6	6	Q6P6R2_DLDH_RAT	Dld	54	3.1411	1400000	0.0126	0.155
6	6	P23965_ECI1_RAT	Eci1	32.23	3.0528	3300000	0.0288	0.26
6	6	Q68FR6_EF1G_RAT	Eef1g	50.03	2.3296	8600000	0.15	0.121
6	6	Q68FR6_EF1G_RAT	Eef1g	50.03	2.8179	980000	0.00886	0.119
6	10	P04764_ENOA_RAT	Eno1	47.1	2.7288	79000000	1.4	0.154
6	6	D3ZF97_D3ZF97_RAT	Erlec1	54.63	2.5096	550000	0.00494	0.166
6	6	P31977_EZRI_RAT	Ezr	69.35	3.0747	6500000	0.12	0.106
6	6	F1M9V4_F1M9V4_RAT	Gm14569	165.73	2.6724	930000	0.00813	0.045
6	6	A7VJC2_ROA2_RAT	Hnrnpa2b1	37.45	2.6366	6200000	0.11	0.193
6	6	P0DMW0_HS71A_RAT	Hspa1a	70.14	3.2305	22000000	0.4	0.103
6	6	G3V7Q7_G3V7Q7_RAT	Iqgap1	188.71	3.3524	3100000	0.055	0.066
6	6	Q99PF5_FUBP2_RAT	Khsrp	74.18	2.793	1500000	0.0128	0.128
6	6	P19629_LDHC_RAT	Ldhc	35.66	2.8517	1500000	0.0131	0.187
6	6	P70615_LMNB1_RAT	Lmnb1	66.57	2.5104	630000	0.00551	0.118
6	7	Q80YN6_Q80YN6_RAT	LOC641544	49.84	3.2885	12000000	0.22	0.139
6	7	F1LXA0_F1LXA0_RAT	Ndufa12	17.17	2.6444	2000000	0.0178	0.441
6	7	A9UMV9_A9UMV9_RAT	Ndufa7	12.49	2.2832	3000000	0.0261	0.429
6	10	D4A0T0_D4A0T0_RAT	Ndufb10	20.85	2.9071	7000000	0.0613	0.307
6	6	Q4KM65_CPSF5_RAT	Nudt21	26.22	3.4593	3400000	0.0296	0.273
6	7	Q6AYD3_PA2G4_RAT	Pa2g4	43.63	2.3297	5600000	0.0989	0.173
6	7	Q7TQ85_Q7TQ85_RAT	Pdhx	58.76	2.5833	2700000	0.0248	0.102
6	7	Q5XIH7_PHB2_RAT	Phb2	33.29	3.0352	1800000	0.0156	0.244
6	7	P85973_PNPH_RAT	Pnp	32.28	2.8561	12000000	0.21	0.211
6	6	Q66HR9_PPR32_RAT	Ppp1r32	47.57	2.9002	640000	0.00575	0.238
6	6	Q9Z0V6_PRDX3_RAT	Prdx3	28.28	3.0803	1700000	0.0147	0.28
6	6	Q9R063_PRDX5_RAT	Prdx5	22.16	2.5882	650000	0.00356	0.249
6	8	Q66H20_PTBP2_RAT	Ptbp2	57.45	2.6606	1200000	0.0111	0.128
6	7	P09527_RAB7A_RAT	Rab7a	23.49	3.7007	5400000	0.0962	0.372
6	9	Q4KLL5_ROP1_RAT	Ropn1	23.95	2.9157	3100000	0.0273	0.425
6	6	P21533_RL6_RAT	Rpl6	33.54	2.198	1200000	0.011	0.205
6	7	P19945_RLA0_RAT	Rplp0	34.19	3.2861	10000000	0.18	0.227
6	6	G3V8T5_G3V8T5_RAT	Ruvbl2	51.08	2.7366	500000	0.00432	0.147
6	7	P11915_NLTP_RAT	Scp2	58.78	2.8939	930000	0.00506	0.091
6	7	P21913_SDHB_RAT	Sdhb	31.81	2.6573	4200000	0.0367	0.223
6	6	Q4KM71_Q4KM71_RAT	Sfpq	75.44	2.7492	1400000	0.012	0.087
6	6	D3ZB81_D3ZB81_RAT	Slc25a31	35.2	2.4423	1300000	0.0118	0.178
6	7	P28480_TCPA_RAT	Tcp1	60.32	3.3388	580000	0.00506	0.16
6	9	Q4QRB4_TBB3_RAT	Tubb3	50.39	2.9283	5300000	0.0946	0.231
6	15	P62986_RL40_RAT	Uba52	14.72	2.4945	20000000	0.17	0.461
6	7	P62961_YBOX1_RAT	Ybx1	35.71	3.4072	1300000	0.0121	0.276
6	28	Q4FZT6_H2A3_RAT		14.11	2.4133	1300000000	11.31	0.362
6	6	P11517_HBB2_RAT		15.97	3.152	5200000	0.0455	0.408
5	8	Q9Z1P2_ACTN1_RAT	Actn1	102.9	3.9058	47000000	0.83	0.095
5	5	Q5M7U6_ARP2_RAT	Actr2	44.71	2.8957	2300000	0.0408	0.142
5	6	P10760_SAHH_RAT	Ahcy	47.51	3.158	3800000	0.0664	0.13
5	6	O35774_AKAP4_RAT	Akap4	93.43	2.7566	610000	0.00535	0.076
5	5	P85970_ARPC2_RAT	Arpc2	34.37	2.0849	3500000	0.0619	0.193
5	5	Q6AYJ9_Q6AYJ9_RAT	Art3	41.69	2.2536	1200000	0.0105	0.179
5	5	Q06647_ATPO_RAT	Atp5o	23.38	3.1106	10000000	0.18	0.305
5	5	B0BN74_B0BN74_RAT	Bag2	23.56	2.7278	2200000	0.0189	0.214
5	6	P62161_CALM_RAT	Calm1	16.83	2.5103	22000000	0.38	0.443
5	5	B2GUZ5_CAZA1_RAT	Capza1	32.89	3.2312	940000	0.00819	0.259
5	5	Q3T1K5_CAZA2_RAT	Capza2	32.95	2.9662	330000	0.00291	0.29
5	6	Q5XI32_CAPZB_RAT	Capzb	30.61	3.2182	6600000	0.12	0.213
5	6	Q6AY97_CCD91_RAT	Ccdc91	50.14	3.1364	680000	0.00614	0.143
5	5	Q498T2_CHTOP_RAT	Chtop	26.5	2.7636	3000000	0.0261	0.23
5	6	M0RAD5_M0RAD5_RAT	Clpp	29.7	3.7098	2200000	0.0196	0.228
5	5	F1LNH3_F1LNH3_RAT	Col6a2	109.59	2.4778	840000	0.00756	0.058
5	5	P10888_COX41_RAT	Cox4i1	19.5	2.5381	1600000	0.0141	0.272
5	14	P12075_COX5B_RAT	Cox5b	13.91	2.2858	22000000	0.19	0.287
5	5	Q5XI29_CPSF7_RAT	Cpsf7	51.04	2.361	860000	0.00751	0.119
5	7	P62898_CYC_RAT	Cycs	11.6	2.7192	2900000	0.0251	0.39
5	6	Q64591_DECR_RAT	Decr1	36.11	2.5506	2200000	0.0196	0.179
5	6	P31430_DPEP1_RAT	Dpep1	45.49	3.4935	930000	0.00837	0.193
5	5	P14604_ECHM_RAT	Echs1	31.5	2.6936	980000	0.00853	0.238
5	6	P13803_ETFA_RAT	Etfa	34.93	3.05	620000	0.00545	0.219
5	5	Q4QR77_F166A_RAT	Fam166a	36.97	2.8317	540000	0.00473	0.184
5	5	Q9Z1B2_GSTM5_RAT	Gstm5	26.61	2.8938	1900000	0.0162	0.258
5	5	Q02874_H2AY_RAT	H2afy	39.48	2.7418	1400000	0.0119	0.202
5	5	Q4QQV4_Q4QQV4_RAT	Hars	57.32	2.6211	3100000	0.0555	0.11
5	6	P01946_HBA_RAT	Hba1	15.32	2.8788	8500000	0.15	0.408
5	8	P06349_H1T_RAT	Hist1h1t	21.71	2.4264	23000000	0.2	0.159
5	5	Q8VHV7_HNRH1_RAT	Hnrnph1	49.16	2.8563	580000	0.00505	0.158
5	7	P61980_HNRPK_RAT	Hnrnpk	50.94	3.4186	3900000	0.0686	0.156
5	5	P26772_CH10_RAT	Hspe1	10.89	3.0953	4900000	0.0423	0.471
5	5	Q63617_HYOU1_RAT	Hyou1	111.22	3.0165	370000	0.00321	0.086
5	5	Q99NA5_IDH3A_RAT	Idh3a	39.59	2.6614	970000	0.00845	0.169
5	5	IGH1M_MOUSE	Ighg1	43.36	2.9114	750000	0.00411	0.158
5	5	Q9JIL3_ILF3_RAT	Ilf3	95.88	2.77	350000	0.00302	0.084
5	6	Q5U2R7_MESD_RAT	Mesdc2	25.2	1.9955	2700000	0.0237	0.246
5	5	Q498T4_RM02_RAT	Mrpl2	32.98	3.2363	900000	0.00785	0.224
5	5	Q5XI37_RT15_RAT	Mrps15	29.69	2.4138	1200000	0.0109	0.191
5	5	O35763_MOES_RAT	Msn	67.7	2.6567	2200000	0.0385	0.095
5	5	Q62812_MYH9_RAT	Myh9	226.2	3.1062	270000	0.00237	0.037
5	5	D3ZG43_D3ZG43_RAT	Ndufs3	30.21	3.6105	3500000	0.0308	0.246
5	5	F1LM84_F1LM84_RAT	Nid1	136.95	2.9036	640000	0.00578	0.055
5	8	Q5RK28_NMES1_RAT	Nmes1	9.59	2.7435	12000000	0.1	0.482
5	6	Q5RK28_NMES1_RAT	Nmes1	9.59	2.7468	4100000	0.0222	0.482
5	5	Q6AYX5_ODFP2_RAT	Odf2	95.38	3.8529	850000	0.00769	0.07
5	5	B2RYG6_OTUB1_RAT	Otub1	31.25	3.1762	3300000	0.0588	0.232
5	6	P04785_PDIA1_RAT	P4hb	56.92	3.0904	5500000	0.0975	0.118
5	6	D3ZZV1_D3ZZV1_RAT	Pam16	13.76	3.1512	640000	0.00347	0.528
5	5	P22062_PIMT_RAT	Pcmt1	24.63	2.7437	1100000	0.00936	0.3
5	5	Q9QZA2_PDC6I_RAT	Pdcd6ip	96.57	2.7709	4400000	0.0775	0.064
5	5	M0RCP6_PROF3_RAT	Pfn3	14.66	2.7976	350000	0.00193	0.423
5	5	Q562B5_PGAM5_RAT	Pgam5	32.04	2.1227	910000	0.0079	0.156
5	5	Q4QQW8_PLBL2_RAT	Plbd2	65.41	3.0551	570000	0.00496	0.097
5	5	P85125_PTRF_RAT	Ptrf	43.88	3.2056	820000	0.00741	0.202
5	5	P61107_RAB14_RAT	Rab14	23.91	3.0842	890000	0.00777	0.34
5	5	Q5EB77_RAB18_RAT	Rab18	22.96	2.6499	2200000	0.0387	0.335
5	5	P05712_RAB2A_RAT	Rab2a	23.52	3.7739	2200000	0.0194	0.321
5	5	P35427_RL13A_RAT	Rpl13a	23.46	1.9028	1500000	0.0127	0.207
5	6	P12749_RL26_RAT	Rpl26	17.27	2.3452	1600000	0.0143	0.221
5	5	P04646_RL35A_RAT	Rpl35a	12.55	1.9401	630000	0.00341	0.282
5	6	P39032_RL36_RAT	Rpl36	12.26	2.5552	1200000	0.00646	0.21
5	5	P07153_RPN1_RAT	Rpn1	68.26	2.5535	300000	0.00264	0.099
5	6	P25235_RPN2_RAT	Rpn2	69.04	3.1365	490000	0.00439	0.128
5	5	P62246_RS15A_RAT	Rps15a	14.83	2.7051	7100000	0.13	0.438
5	5	P62271_RS18_RAT	Rps18	17.71	2.4967	520000	0.00284	0.322
5	5	P38983_RSSA_RAT	Rpsa	32.8	3.971	6000000	0.11	0.173
5	5	Q6AY30_SCPDL_RAT	Sccpdh	47.06	2.1523	920000	0.00805	0.142
5	5	Q920L2_SDHA_RAT	Sdha	71.57	2.9744	940000	0.00821	0.098
5	6	Q07647_GTR3_RAT	Slc2a3	53.55	2.8618	1700000	0.0149	0.122
5	9	P17136_RSMB_RAT	Snrpb	21.58	2.8729	8700000	0.0755	0.168
5	5	P07895_SODM_RAT	Sod2	24.66	2.6833	4200000	0.0365	0.198
5	5	Q6PCT3_TPD54_RAT	Tpd52l2	23.98	3.0666	540000	0.00467	0.295
5	5	P48500_TPIS_RAT	Tpi1	26.83	2.7763	3700000	0.0652	0.273
5	6	Q5U300_UBA1_RAT	Uba1	117.71	2.7633	3400000	0.0609	0.069
5	5	Q68FY0_QCR1_RAT	Uqcrc1	52.82	2.4466	1500000	0.0131	0.108
5	6	Q32Q05_OTU1_RAT	Yod1	37.38	2.6292	7900000	0.14	0.143
5	6	P63102_1433Z_RAT	Ywhaz	27.75	4.1933	2400000	0.0214	0.306
4	4	D4A6X4_D4A6X4_RAT	Acyp1	11.3	2.846	530000	0.00459	0.424
4	4	A0A0G2JUA5_A0A0G2JUA5_RAT	Ahnak	580.75	2.8268	2600000	0.046	0.01
4	4	P11884_ALDH2_RAT	Aldh2	56.45	2.8809	1400000	0.0248	0.112
4	5	Q4FZU6_ANXA8_RAT	Anxa8	36.68	3.2912	3300000	0.0578	0.156
4	4	P35435_ATPG_RAT	Atp5c1	30.17	2.9351	7100000	0.13	0.187
4	4	Q6GMN2_BAIP2_RAT	Baiap2	59.15	2.5641	310000	0.0027	0.09
4	4	O35854_BCAT2_RAT	Bcat2	44.25	2.7006	380000	0.00332	0.13
4	4	P04762_CATA_RAT	Cat	59.72	3.2045	3400000	0.0608	0.065
4	5	Q5XIM9_TCPB_RAT	Cct2	57.42	2.9615	430000	0.00375	0.11
4	4	Q6P502_TCPG_RAT	Cct3	60.61	2.4666	4100000	0.072	0.103
4	5	D4AC23_D4AC23_RAT	Cct7	59.62	2.8036	2400000	0.0429	0.088
4	4	D4ACB8_D4ACB8_RAT	Cct8	59.55	2.4789	560000	0.00489	0.082
4	4	P07335_KCRB_RAT	Ckb	42.7	3.0237	1100000	0.0193	0.205
4	4	P11240_COX5A_RAT	Cox5a	16.12	3.1333	5200000	0.0914	0.329
4	5	Q6YFQ1_CX6B2_RAT	Cox6b2	10.47	2.1859	1800000	0.00985	0.398
4	8	P11951_CX6C2_RAT	Cox6c2	8.45	2.0179	5000000	0.0273	0.368
4	4	P18886_CPT2_RAT	Cpt2	74.06	2.1261	300000	0.0026	0.059
4	4	Q4QR71_CPVL_RAT	CPVL	55.11	2.7354	210000	0.00191	0.098
4	4	Q8VHF5_CISY_RAT	Cs	51.83	2.7767	1400000	0.0125	0.092
4	4	D4A1B8_D4A1B8_RAT	Dctn3	21.1	2.0127	510000	0.00442	0.199
4	4	Q641Y0_OST48_RAT	Ddost	48.86	3.1132	380000	0.0034	0.095
4	4	Q63413_DX39B_RAT	Ddx39b	49	2.1808	180000	0.00158	0.086
4	4	D3ZN21_D3ZN21_RAT	Ddx3y	72.95	3.3426	4100000	0.0725	0.071
4	4	Q6AYI1_Q6AYI1_RAT	Ddx5	69.2	2.5597	360000	0.00329	0.072
4	4	Q4V8H5_Q4V8H5_RAT	Dnpep	52.52	2.8425	490000	0.00424	0.109
4	4	Q5U2X4_DPEP3_RAT	Dpep3	53.34	2.9657	640000	0.0056	0.098
4	4	Q9EPB1_DPP2_RAT	Dpp7	55.08	2.6362	400000	0.00349	0.094
4	8	P63170_DYL1_RAT	Dynll1	10.36	3.0437	1100000	0.0058	0.382
4	4	Q78P75_DYL2_RAT	Dynll2	10.34	3.022	1900000	0.0166	0.27
4	4	Q62651_ECH1_RAT	Ech1	36.15	3.4072	500000	0.0044	0.187
4	4	Q63618_ESPN_RAT	Espn	90.51	3.8718	590000	0.00512	0.082
4	4	P22509_FBRL_RAT	Fbl	34.2	2.2679	300000	0.0027	0.153
4	5	P14408_FUMH_RAT	Fh	54.43	3.0324	450000	0.00409	0.124
4	4	Q5U317_FIP1_RAT	Fip1l1	60.15	3.3568	640000	0.00563	0.106
4	5	P17164_FUCO_RAT	Fuca1	53.45	2.3097	960000	0.00835	0.089
4	4	Q7TQ84_UIF_RAT	Fyttd1	35.62	3.3483	520000	0.00455	0.17
4	4	Q9ESV6_G3PT_RAT	Gapdhs	46.68	3.1236	770000	0.00676	0.109
4	5	P50399_GDIB_RAT	Gdi2	50.5	3.4584	2800000	0.049	0.187
4	5	D3ZI91_D3ZI91_RAT	Glipr1l1	26.53	2.7155	3700000	0.0326	0.166
4	4	P10860_DHE3_RAT	Glud1	61.38	2.062	250000	0.00227	0.1
4	4	P00507_AATM_RAT	Got2	47.28	3.5227	330000	0.00294	0.119
4	6	P43278_H10_RAT	H1f0	20.87	2.7889	260000	0.0014	0.165
4	8	P84245_H33_RAT	H3f3b	15.32	1.8839	69000000	0.6	0.213
4	6	P02091_HBB1_RAT	Hbb	15.97	3.4325	2500000	0.0135	0.279
4	5	P29266_3HIDH_RAT	Hibadh	35.28	3.6696	390000	0.00351	0.191
4	7	D3ZBN0_H15_RAT	Hist1h1b	22.64	2.1471	1500000	0.00839	0.185
4	5	Q00729_H2B1A_RAT	Hist1h2ba	14.22	3.5551	3800000	0.0673	0.189
4	4	P04256_ROA1_RAT	Hnrnpa1	34.19	2.9015	2200000	0.0393	0.084
4	4	Q6URK4_ROA3_RAT	Hnrnpa3	39.63	3.1515	1400000	0.0119	0.127
4	5	Q6URK4_ROA3_RAT	Hnrnpa3	39.63	3.0519	3600000	0.0325	0.135
4	4	P52759_UK114_RAT	Hrsp12	14.29	2.6827	240000	0.0021	0.401
4	4	Q6MGB5_DHB8_RAT	Hsd17b8	26.77	3.0076	740000	0.00644	0.208
4	5	P42930_HSPB1_RAT	Hspb1	22.88	2.1814	25000000	0.45	0.15
4	4	Q68FX0_IDH3B_RAT	Idh3B	42.33	2.4588	300000	0.00266	0.169
4	4	IGH1M_MOUSE	Ighg1	43.36	2.6775	620000	0.00539	0.145
4	5	Q7TP98_ILF2_RAT	Ilf2	51.35	2.4029	590000	0.00515	0.086
4	4	P97697_IMPA1_RAT	Impa1	30.49	3.3474	2300000	0.0197	0.17
4	5	Q7TNA8_Q7TNA8_RAT	Ldhal6b	42.02	2.8067	1800000	0.0155	0.128
4	4	P70490_MFGM_RAT	Mfge8	47.38	3.0876	300000	0.00268	0.126
4	4	Q5XIE3_RM11_RAT	Mrpl11	22.41	2.7377	500000	0.00433	0.241
4	4	D3ZXF9_D3ZXF9_RAT	Mrpl12	29.42	3.1464	1200000	0.0103	0.181
4	4	D4A4A9_D4A4A9_RAT	Mrpl19	33.61	2.7188	400000	0.0035	0.147
4	4	Q5BJX1_RM41_RAT	Mrpl41	15.18	2.9905	390000	0.0021	0.381
4	4	Q5RK00_RM46_RAT	Mrpl46	31.65	2.3798	530000	0.00459	0.155
4	4	D3ZIN7_D3ZIN7_RAT	Mrps23	20.31	2.6197	210000	0.00184	0.311
4	4	D4ABM5_D4ABM5_RAT	Mrps34	25.78	2.5379	920000	0.00801	0.206
4	5	P00406_COX2_RAT	Mtco2	25.91	2.2325	3800000	0.0336	0.119
4	4	D4A7F2_D4A7F2_RAT	Mycbp	11.96	2.5633	930000	0.00504	0.553
4	4	D4A3V2_D4A3V2_RAT	Ndufa6	15.21	2.3977	1300000	0.0116	0.223
4	4	Q5XIH3_Q5XIH3_RAT	Ndufv1	50.7	1.94	370000	0.00333	0.082
4	4	A0A0G2KA71_A0A0G2KA71_RAT	Nectin2	50.72	2.8893	420000	0.00382	0.15
4	4	O08587_NUP50_RAT	Nup50	49.79	2.4051	790000	0.00686	0.105
4	4	P04785_PDIA1_RAT	P4hb	56.92	3.108	390000	0.00343	0.112
4	4	D3ZZV1_D3ZZV1_RAT	Pam16	13.76	2.8828	620000	0.00544	0.384
4	4	Q6AYU5_Q6AYU5_RAT	Pcbp2	38.56	3.0237	1000000	0.00877	0.142
4	4	P38659_PDIA4_RAT	Pdia4	72.67	2.8949	300000	0.00272	0.09
4	5	P62963_PROF1_RAT	Pfn1	14.95	2.6113	160000	0.00089	0.421
4	4	P25113_PGAM1_RAT	Pgam1	28.81	3.0918	12000000	0.21	0.173
4	4	Q5XIV1_Q5XIV1_RAT	Pgk2	44.98	3.0976	620000	0.0054	0.113
4	4	D3ZWE3_D3ZWE3_RAT	Pof1b	67.62	2.4762	4200000	0.0745	0.077
4	4	P10111_PPIA_RAT	Ppia	17.86	2.1137	280000	0.00151	0.268
4	4	P24368_PPIB_RAT	Ppib	23.79	2.5725	950000	0.0083	0.204
4	5	P35704_PRDX2_RAT	Prdx2	21.77	2.3607	830000	0.00728	0.227
4	4	Q9Z0V5_PRDX4_RAT	Prdx4	30.99	2.0947	1300000	0.011	0.158
4	5	Q9R063_PRDX5_RAT	Prdx5	22.16	2.7573	1300000	0.0114	0.183
4	4	O35244_PRDX6_RAT	Prdx6	24.8	3.0987	380000	0.00329	0.196
4	5	Q9Z1H9_PRDBP_RAT	Prkcdbp	27.89	2.7793	990000	0.00864	0.141
4	4	P18420_PSA1_RAT	Psma1	29.5	3.1846	640000	0.00557	0.16
4	4	P17220_PSA2_RAT	Psma2	25.91	4.1308	2500000	0.0437	0.325
4	4	P21670_PSA4_RAT	Psma4	29.48	2.7414	1500000	0.0127	0.153
4	4	P34064_PSA5_RAT	Psma5	26.37	2.5853	890000	0.0078	0.166
4	4	P60901_PSA6_RAT	Psma6	27.38	3.1239	1600000	0.0137	0.179
4	4	P18421_PSB1_RAT	Psmb1	26.46	3.132	1700000	0.0144	0.238
4	5	P34067_PSB4_RAT	Psmb4	29.18	2.3987	1000000	0.00907	0.167
4	4	Q4KLH4_PSPC1_RAT	Pspc1	58.72	2.1946	550000	0.00483	0.084
4	5	Q00438_PTBP1_RAT	Ptbp1	59.32	3.0697	350000	0.00321	0.13
4	4	P20280_RL21_RAT	Rpl21	18.45	2.7612	1000000	0.009	0.319
4	4	P62752_RL23A_RAT	Rpl23a	17.68	1.9404	320000	0.00173	0.205
4	4	P61354_RL27_RAT	Rpl27	15.79	2.4931	750000	0.00411	0.346
4	4	P62902_RL31_RAT	Rpl31	14.45	2.8422	830000	0.0072	0.336
4	5	P62902_RL31_RAT	Rpl31	14.45	2.7372	1000000	0.00567	0.328
4	6	P62919_RL8_RAT	Rpl8	28.01	2.2548	2300000	0.02	0.125
4	4	P17077_RL9_RAT	Rpl9	21.88	3.0391	1400000	0.0121	0.193
4	4	P02401_RLA2_RAT	Rplp2	11.68	3.7465	780000	0.00423	0.67
4	4	P62278_RS13_RAT	Rps13	17.21	2.1981	250000	0.00138	0.318
4	4	P27952_RS2_RAT	Rps2	31.21	2.8178	690000	0.00601	0.154
4	4	P62853_RS25_RAT	Rps25	13.73	2.5219	1700000	0.0148	0.296
4	4	P62243_RS8_RAT	Rps8	24.19	3.0367	2600000	0.0226	0.221
4	4	P11915_NLTP_RAT	Scp2	58.78	2.1509	700000	0.00607	0.071
4	6	D4A9Y0_D4A9Y0_RAT	Sdf2l1	23.39	2.7831	7200000	0.0626	0.236
4	4	Q4KM74_SC22B_RAT	Sec22b	24.72	3.4509	520000	0.00453	0.256
4	4	P17475_A1AT_RAT	Serpina1	46.11	3.0345	300000	0.00268	0.107
4	5	P70564_SPB5_RAT	Serpinb5	42.04	2.6365	48000000	0.86	0.109
4	4	Q05962_ADT1_RAT	Slc25a4	32.97	2.5574	440000	0.00384	0.144
4	4	Q66X93_SND1_RAT	Snd1	101.89	2.7249	1300000	0.0225	0.084
4	4	B2RZB7_B2RZB7_RAT	Snrpd1	13.27	2.7996	1700000	0.00929	0.378
4	15	M0R907_M0R907_RAT	Snrpd3	13.91	2.2313	39000000	0.21	0.476
4	4	P28042_SSBP_RAT	Ssbp1	17.44	2.4388	320000	0.00174	0.212
4	6	Q5XI04_Q5XI04_RAT	Stom	31.36	2.5596	510000	0.00445	0.176
4	4	P13086_SUCA_RAT	Suclg1	36.12	2.4891	2200000	0.0188	0.113
4	4	Q6AYM2_TEKT2_RAT	Tekt2	50.26	2.8858	350000	0.00319	0.114
4	4	P12346_TRFE_RAT	Tf	76.35	2.8239	280000	0.00245	0.06
4	4	Q9WVJ6_Q9WVJ6_RAT	Tgm2	76.89	3.5719	790000	0.00687	0.086
4	4	Q62733_LAP2_RAT	Tmpo	50.25	2.9583	550000	0.00478	0.137
4	4	Q62733_LAP2_RAT	Tmpo	50.25	2.8834	280000	0.00251	0.137
4	6	P58775_TPM2_RAT	Tpm2	32.82	2.984	830000	0.00453	0.158
4	4	P68370_TBA1A_RAT	Tuba1a	50.1	3.8601	1200000	0.0106	0.12
4	4	D3ZVQ0_D3ZVQ0_RAT	Usp5	95.72	2.6741	1500000	0.0269	0.063
4	4	P81155_VDAC2_RAT	Vdac2	31.73	2.823	2200000	0.0194	0.139
4	5	Q9R1Z0_VDAC3_RAT	Vdac3	30.78	2.8699	1700000	0.015	0.155
4	4	P62260_1433E_RAT	Ywhae	29.16	2.7215	4500000	0.0792	0.231
4	5	P56571_ES1_RAT		28.15	3.3226	2300000	0.0203	0.256
