# Supplementary material for: Genome-wide occupancy reveals the localization of H1T2 (H1fnt) to repeat regions and a subset of transcriptionally active chromatin domains in rat spermatids
Source: Epigenetics Chromatin. 2021 Jan 6;14:3. doi: 10.1186/s13072-020-00376-2 (PMC7788777; doi:10.1186/s13072-020-00376-2)
Supplement: Supplementary file 14 — Additional file 14: Table S12. GO enrichment analysis of the H1T2 IP/MS identified proteins. Excel file related to Fig. 6c: GO analysis_DAVID_ Biological processes. [file 13072_2020_376_MOESM14_ESM.xlsx]

## Sheet: Sheet1
Category	Term	Count	%	PValue	Genes	List Total	Pop Hits	Pop Total	Fold Enrichment	Bonferroni	Benjamini	FDR
GOTERM_BP_1	GO:0008152~metabolic process	303	78.4974	5.09104e-20	LDHC, LDHA, MRPL41, RPL13, PGAM1, RPLP2, CCT2, CCT3, HIBADH, ERLEC1, GOT2, PGAM5, RPLP0, H2AFY, PDHA2, PTBP2, ACAA2, CRYAB, SUCLG1, PTBP1, PRKCDBP, MYH9, RPS18, RPS19, PTRF, RPS16, RPS14, DLD, ATP5C1, HARS, RPS13, MDH2, ACR, ALDOA, HSD17B10, FIP1L1, AHCY, CHCHD3, HSPA1A, CALR, SERPINH1, ACAT1, HADHA, HADHB, HNRNPA3, PFN1, TPI1, DIABLO, PABPC1, FH, RPSA, OXCT2A, PHB, RPS9, DLAT, HBA1, DDX5, HNRNPA…	370	10527	17535	1.36409	1.17094e-18	1.17094e-18	4.03535e-17
GOTERM_BP_1	GO:0071840~cellular component organization or biogenesis	185	47.9275	1.66294e-10	GRPEL1, MRPS34, TUBB2A, SNRPD3, CAPZA2, CAPZA1, SNRPD1, SNRPD2, CCT2, CCT3, IQGAP1, VCL, ACTG1, RPLP0, PSIP1, H2AFY, CES1D, PTBP2, PLS3, H1F0, RPL35A, ACAA2, ACTN4, CRYAB, BAIAP2, PTBP1, DDX39B, HNRNPA2B1, ACTN1, PRKCDBP, MFGE8, NPEPPS, MYH9, PRELP, DCTN2, RPS18, PA2G4, RPS19, RAB18, SYCP3, RPS16, RPS14, PAM16, CLPP, RAB14, SNRPB, HARS, TUBA4A, HSPB1, PDCD6IP, AKAP4, ALDOA, RAB7A, HSD17B10, HMGB2…	370	5962	17535	1.47056	3.82476e-09	1.91238e-09	1.31811e-07
GOTERM_BP_1	GO:0051704~multi-organism process	75	19.4301	5.09228e-06	HSP90AB1, PRDX4, SNRPD1, CCT2, PRDX2, CCT3, PRDX3, YBX2, PCBP2, SERPINA1, PRSS37, ACRBP, HIST1H1A, BAIAP2, PTBP1, DDX39B, NECTIN2, MFGE8, STOM, PSMA2, HAGH, HIST1H1T, SYCP3, DLD, SNRPB, RAB14, EEF1G, HSPB1, PDCD6IP, UBA52, ALDOA, ACR, RAB7A, HMGB2, VIM, RPS15A, HSPA1A, ROPN1, CALR, HSPA1L, PFN1, HNRNPM, DDX3X, HSPA2, ALB, PDILT, MYCBP, ODF2, PABPC1, GLIPR1L1, HSPA8, PLEC, ENO1, HIST1H2BA, P4HB, T…	370	2102	17535	1.69096	0.000117116	3.90402e-05	0.00403626
GOTERM_BP_1	GO:0098754~detoxification	10	2.59067	0.000115592	PRDX6, PRDX4, PRDX5, PRDX2, PRDX3, CAT, PRDX1, GSTM5, PARK7, SOD2	370	90	17535	5.26577	0.00265524	0.000664471	0.0915857
GOTERM_BP_1	GO:0009987~cellular process	356	92.228	0.000186943	LDHC, LDHA, MRPL41, TUBB2A, RPL13, PGAM1, RPLP2, CCT2, CCT3, HIBADH, ERLEC1, ACTG1, GOT2, PGAM5, RPLP0, H2AFY, PDHA2, PTBP2, PLS3, H1F0, ACAA2, CRYAB, SUCLG1, PTBP1, PRKCDBP, DCTN3, MYH9, PRELP, DCTN2, RPS18, RPS19, PTRF, RPS16, RAB18, RPS14, DLD, RAB14, HARS, ATP5C1, RPS13, TUBA4A, MDH2, ACR, ALDOA, HSD17B10, FIP1L1, AHCY, LMNB1, CHCHD3, HSPA1A, TAGLN2, CALR, CAPZB, SERPINH1, ACAT1, HADHA, HADHB…	370	16026	17535	1.05276	0.00429086	0.000859648	0.148082
GOTERM_BP_1	GO:0022414~reproductive process	52	13.4715	0.000503706	HSP90AB1, PRDX4, CCT2, PRDX3, CCT3, YBX2, ACTR2, DPEP3, PRSS37, ACRBP, HIST1H1A, HNRNPA2B1, NECTIN2, MFGE8, MYH9, HAGH, HIST1H1T, SYCP3, SERPINB5, DLD, HSPB1, ACR, HSD17B10, HMGB2, VIM, HSPA1A, ROPN1, CALR, HSPA1L, HNRNPK, HSPA2, PDILT, ODF2, MYCBP, HSD17B4, GLIPR1L1, HSPA8, PLEC, HIST1H2BA, TCP1, FABP9, PHB, LMNA, ANXA1, HNRNPA1, PARK7, CCT7, GAPDHS, CCT4, PHB2, CCT8, H3F3B	370	1510	17535	1.63204	0.0115213	0.0019295	0.39856
GOTERM_BP_1	GO:0000003~reproduction	52	13.4715	0.000526757	HSP90AB1, PRDX4, CCT2, PRDX3, CCT3, YBX2, ACTR2, DPEP3, PRSS37, ACRBP, HIST1H1A, HNRNPA2B1, NECTIN2, MFGE8, MYH9, HAGH, HIST1H1T, SYCP3, SERPINB5, DLD, HSPB1, ACR, HSD17B10, HMGB2, VIM, HSPA1A, ROPN1, CALR, HSPA1L, HNRNPK, HSPA2, PDILT, ODF2, MYCBP, HSD17B4, GLIPR1L1, HSPA8, PLEC, HIST1H2BA, TCP1, FABP9, PHB, LMNA, ANXA1, HNRNPA1, PARK7, CCT7, GAPDHS, CCT4, PHB2, CCT8, H3F3B	370	1513	17535	1.6288	0.0120455	0.00172973	0.416766
GOTERM_BP_1	GO:0051179~localization	147	38.0829	0.000645682	LDHC, GRPEL1, CCT2, CCT3, COX5A, COX5B, PNP, ERLEC1, IQGAP1, VCL, GOT2, SLC2A3, RPLP0, RPN1, H2AFY, ACAA2, ACTN4, CRYAB, PTBP1, ERP29, DDX39B, HNRNPA2B1, ACTN1, MFGE8, NPEPPS, MYH9, DCTN2, SLC25A31, RPS19, RAB18, PAM16, RAB14, ATP5C1, HSPB1, PDCD6IP, AKAP4, RAB7A, HMGB2, GLUD1, HSPA1A, CCDC91, ROPN1, ATP6V1B2, CALR, HSPA1L, HNRNPA3, HNRNPM, PFN1, HNRNPK, DDX3X, ARPC2, ALB, NUP50, PDILT, COX6B2, R…	370	5540	17535	1.25751	0.0147457	0.00185521	0.510648
GOTERM_BP_1	GO:0022610~biological adhesion	50	12.9534	0.000983969	HSP90AB1, LDHA, ATP5B, CAPZA1, PDIA6, PRDX2, PNP, IQGAP1, VCL, PKM, ACTG1, SND1, MSN, DDOST, AHNAK, ACTN4, BAIAP2, NECTIN2, ACTN1, EEF2, MFGE8, MYH9, FLNA, PRDX6, HSPB1, EEF1G, YWHAZ, TAGLN2, CALR, PFN1, HNRNPK, EZR, DDX3X, ARPC2, TGM2, RAB11B, HSPA5, HBB, PLEC, RPSA, ANXA1, YWHAB, NID1, YWHAE, PARK7, ANXA2, PKP3, CCT8, TMPO, HSPD1	370	1478	17535	1.60324	0.022388	0.00251266	0.777277
GOTERM_BP_1	GO:0032502~developmental process	141	36.5285	0.0195906	LDHA, RPL13, PNP, IQGAP1, VCL, ACTG1, RPLP0, H2AFY, CES1D, PTBP2, RPN2, PLS3, ACTN4, CRYAB, BAIAP2, PTBP1, DDX39B, HNRNPA2B1, ACTN1, MFGE8, EEF2, MYH9, PRELP, RPS19, RAB18, SYCP3, RPS16, RPS14, DLD, RAB14, SNRPB, HSPB1, AKAP4, ALDOA, HSD17B10, HMGB2, LMNB1, GLUD1, HSPA1A, ROPN1, TAGLN2, CALR, CAPZB, ACAT1, SERPINH1, PFN1, TPI1, HNRNPK, HIST1H4B, ARPC2, NUP50, PDILT, RPSA, EEF1A1, FABP9, PHB, AK3,…	370	5747	17535	1.16274	0.365587	0.0444857	14.5145
