# Supplementary material for: Genome-wide occupancy reveals the localization of H1T2 (H1fnt) to repeat regions and a subset of transcriptionally active chromatin domains in rat spermatids
Source: Epigenetics Chromatin. 2021 Jan 6;14:3. doi: 10.1186/s13072-020-00376-2 (PMC7788777; doi:10.1186/s13072-020-00376-2)
Supplement: Supplementary file 15 — Additional file 15: Table S13. GO enrichment analysis of the H1T2 IP/MS identified proteins. Excel file related to Fig. 6c: GO analysis_DAVID_ Sperm related functions. [file 13072_2020_376_MOESM15_ESM.xlsx]

## Sheet: Ribosomal proeins 
ID	Gene Name	Species
MRPL11	mitochondrial ribosomal protein L11(mrpl11)	Rattus norvegicus
MRPL2	mitochondrial ribosomal protein L2(Mrpl2)	Rattus norvegicus
MRPL41	mitochondrial ribosomal protein L41(Mrpl41)	Rattus norvegicus
MRPS15	mitochondrial ribosomal protein S15(Mrps15)	Rattus norvegicus
MRPS23	mitochondrial ribosomal protein S23(Mrps23)	Rattus norvegicus
RPL13	ribosomal protein L13(Rpl13)	Rattus norvegicus
RPL13A	ribosomal protein L13A(Rpl13a)	Rattus norvegicus
RPL21	ribosomal protein L21(Rpl21)	Rattus norvegicus
RPL23	ribosomal protein L23(Rpl23)	Rattus norvegicus
RPL23A	ribosomal protein L23a(Rpl23a)	Rattus norvegicus
RPL26	ribosomal protein L26(Rpl26)	Rattus norvegicus
RPL27	ribosomal protein L27(Rpl27)	Rattus norvegicus
RPL30	ribosomal protein L30(Rpl30)	Rattus norvegicus
RPL31	ribosomal protein L31(Rpl31)	Rattus norvegicus
RPL36	ribosomal protein L36(Rpl36)	Rattus norvegicus
RPL6	ribosomal protein L6(Rpl6)	Rattus norvegicus
RPL7A	ribosomal protein L7a(Rpl7a)	Rattus norvegicus
RPL8	ribosomal protein L8(Rpl8)	Rattus norvegicus
RPS13	ribosomal protein S13(Rps13)	Rattus norvegicus
RPS14	ribosomal protein S14(Rps14)	Rattus norvegicus
rps15a	ribosomal protein S15a(Rps15a)	Rattus norvegicus
RPS16	ribosomal protein S16(Rps16)	Rattus norvegicus
RPS18	ribosomal protein S18(Rps18)	Rattus norvegicus
RPS19	ribosomal protein S19(Rps19)	Rattus norvegicus
RPS2	ribosomal protein S2(Rps2)	Rattus norvegicus
RPS3	ribosomal protein S3(Rps3)	Rattus norvegicus
RPS3A	ribosomal protein S3a(Rps3a)	Rattus norvegicus
RPS4X	ribosomal protein S4, X-linked(Rps4x)	Rattus norvegicus
RPS8	ribosomal protein S8(Rps8)	Rattus norvegicus
RPS9	ribosomal protein S9(Rps9)	Rattus norvegicus
RPSA	ribosomal protein SA(Rpsa)	Rattus norvegicus
RPLP0	ribosomal protein lateral stalk subunit P0(Rplp0)	Rattus norvegicus
RPS25	ribosomal protein s25(Rps25)	Rattus norvegicus

## Sheet: mRNA binding
ID	Gene Name	Species
DDX5	DEAD-box helicase 5(Ddx5)	Rattus norvegicus
DDX39B	DExD-box helicase 39B(Ddx39b)	Rattus norvegicus
KHSRP	KH-type splicing regulatory protein(Khsrp)	Rattus norvegicus
PSIP1	PC4 and SFRS1 interacting protein 1(Psip1)	Rattus norvegicus
YBX1	Y box binding protein 1(Ybx1)	Rattus norvegicus
CPSF7	cleavage and polyadenylation specific factor 7(Cpsf7)	Rattus norvegicus
EIF4A3	eukaryotic translation initiation factor 4A3(Eif4a3)	Rattus norvegicus
FIP1L1	factor interacting with PAPOLA and CPSF1(Fip1l1)	Rattus norvegicus
HSPA1A	heat shock 70kD protein 1A(Hspa1a)	Rattus norvegicus
HSPA8	heat shock protein family A (Hsp70) member 8(Hspa8)	Rattus norvegicus
HNRNPA1	heterogeneous nuclear ribonucleoprotein A1(Hnrnpa1)	Rattus norvegicus
HNRNPA2B1	heterogeneous nuclear ribonucleoprotein A2/B1(Hnrnpa2b1)	Rattus norvegicus
HNRNPA3	heterogeneous nuclear ribonucleoprotein A3(Hnrnpa3)	Rattus norvegicus
HNRNPC	heterogeneous nuclear ribonucleoprotein C(Hnrnpc)	Rattus norvegicus
HNRNPH1	heterogeneous nuclear ribonucleoprotein H1(Hnrnph1)	Rattus norvegicus
HNRNPK	heterogeneous nuclear ribonucleoprotein K(Hnrnpk)	Rattus norvegicus
HNRNPM	heterogeneous nuclear ribonucleoprotein M(Hnrnpm)	Rattus norvegicus
NUDT21	nudix hydrolase 21(Nudt21)	Rattus norvegicus
PSPC1	paraspeckle component 1(Pspc1)	Rattus norvegicus
PABPC1	poly(A) binding protein, cytoplasmic 1(Pabpc1)	Rattus norvegicus
PTBP1	polypyrimidine tract binding protein 1(Ptbp1)	Rattus norvegicus
PTBP2	polypyrimidine tract binding protein 2(Ptbp2)	Rattus norvegicus
SNRPD1	small nuclear ribonucleoprotein D1(Snrpd1)	Rattus norvegicus
SNRPD2	small nuclear ribonucleoprotein D2 polypeptide(Snrpd2)	Rattus norvegicus
SNRPD3	small nuclear ribonucleoprotein D3 polypeptide(Snrpd3)	Rattus norvegicus
SNRPA1	small nuclear ribonucleoprotein polypeptide A'(Snrpa1)	Rattus norvegicus
SNRPA	small nuclear ribonucleoprotein polypeptide A(Snrpa)	Rattus norvegicus
SNRPB	small nuclear ribonucleoprotein polypeptides B and B1(Snrpb)	Rattus norvegicus
SFPQ	splicing factor proline and glutamine rich(Sfpq)	Rattus norvegicus
MATR3	matrin3	Rattus norvegicus

## Sheet: Sperm motility
ID	Gene Name	Species
AKAP4	A-kinase anchoring protein 4(Akap4)	Rattus norvegicus
GAPDHS	glyceraldehyde-3-phosphate dehydrogenase, spermatogenic(Gapdhs)	Rattus norvegicus
hist1h1t	histone cluster 1, H1t(Hist1h1t)	Rattus norvegicus
ldhc	lactate dehydrogenase C(Ldhc)	Rattus norvegicus
PGK2	phosphoglycerate kinase 2(Pgk2)	Rattus norvegicus
ROPN1	rhophilin associated tail protein 1(Ropn1)	Rattus norvegicus
TEKT2	tektin 2(Tekt2)	Rattus norvegicus

## Sheet: Spermatid differentiation
ID	Gene Name	Species
H3F3B	H3 histone, family 3B(H3f3b)	Rattus norvegicus
YBX2	Y box binding protein 2(Ybx2)	Rattus norvegicus
ACRBP	acrosin binding protein(Acrbp)	Rattus norvegicus
DLD	dihydrolipoamide dehydrogenase(Dld)	Rattus norvegicus
FABP9	fatty acid binding protein 9(Fabp9)	Rattus norvegicus
GAPDHS	glyceraldehyde-3-phosphate dehydrogenase, spermatogenic(Gapdhs)	Rattus norvegicus
HSPA2	heat shock protein family A member 2(Hspa2)	Rattus norvegicus
HMGB2	high mobility group box 2(Hmgb2)	Rattus norvegicus
hist1h2ba	histone cluster 1, H2ba(Hist1h2ba)	Rattus norvegicus
NECTIN2	nectin cell adhesion molecule 2(Nectin2)	Rattus norvegicus
ODF2	outer dense fiber of sperm tails 2(Odf2)	Rattus norvegicus
PDILT	protein disulfide isomerase-like, testis expressed(Pdilt)	Rattus norvegicus
ROPN1	rhophilin associated tail protein 1(Ropn1)	Rattus norvegicus
SYCP3	synaptonemal complex protein 3(Sycp3)	Rattus norvegicus
TCP1	t-complex 1(Tcp1)	Rattus norvegicus

## Sheet: Chaperones
ID	Gene Name	Species
CALR	calreticulin(Calr)	Rattus norvegicus
CCT3	chaperonin containing TCP1 subunit 3(Cct3)	Rattus norvegicus
CCT4	chaperonin containing TCP1 subunit 4(Cct4)	Rattus norvegicus
HSP90AB1	heat shock protein 90 alpha family class B member 1(Hsp90ab1)	Rattus norvegicus
HSP90AA1	heat shock protein 90, alpha (cytosolic), class A member 1(Hsp90aa1)	Rattus norvegicus
HSPA8	heat shock protein family A (Hsp70) member 8(Hspa8)	Rattus norvegicus
HSPA9	heat shock protein family A member 9(Hspa9)	Rattus norvegicus
HSPB1	heat shock protein family B (small) member 1(Hspb1)	Rattus norvegicus
HSPD1	heat shock protein family D member 1(Hspd1)	Rattus norvegicus
hspe1	heat shock protein family E member 1(Hspe1)	Rattus norvegicus
P4HB	prolyl 4-hydroxylase subunit beta(P4hb)	Rattus norvegicus
SERPINH1	serpin family H member 1(Serpinh1)	Rattus norvegicus
TCP1	t-complex 1(Tcp1)	Rattus norvegicus

## Sheet: Sperm egg recognition
ID	Gene Name	Species
GLIPR1L1	GLI pathogenesis-related 1 like 1(Glipr1l1)	Rattus norvegicus
ACR	acrosin(Acr)	Rattus norvegicus
CCT2	chaperonin containing TCP1 subunit 2(Cct2)	Rattus norvegicus
CCT3	chaperonin containing TCP1 subunit 3(Cct3)	Rattus norvegicus
CCT4	chaperonin containing TCP1 subunit 4(Cct4)	Rattus norvegicus
CCT7	chaperonin containing TCP1 subunit 7(Cct7)	Rattus norvegicus
CCT8	chaperonin containing TCP1 subunit 8(Cct8)	Rattus norvegicus
HSPA1A	heat shock 70kD protein 1A(Hspa1a)	Rattus norvegicus
HSPA1L	heat shock protein family A (Hsp70) member 1 like(Hspa1l)	Rattus norvegicus
hist1h1t	histone cluster 1, H1t(Hist1h1t)	Rattus norvegicus
PRSS37	protease, serine, 37(Prss37)	Rattus norvegicus
TCP1	t-complex 1(Tcp1)	Rattus norvegicus
