# Supplementary material for: Genome-wide occupancy reveals the localization of H1T2 (H1fnt) to repeat regions and a subset of transcriptionally active chromatin domains in rat spermatids
Source: Epigenetics Chromatin. 2021 Jan 6;14:3. doi: 10.1186/s13072-020-00376-2 (PMC7788777; doi:10.1186/s13072-020-00376-2)
Supplement: Supplementary file 16 — Additional file 16: Table S14. List of primers used for H1T2 ChIP-PCR analysis. [file 13072_2020_376_MOESM16_ESM.xlsx]

## Sheet: Sheet1
Additional file 11: Table S8. PCR primers sequences for selected genomic regions based on ChIP seq data
Primer Name	Primer sequence	Amplicon size
Tbpl1_F	TAGCTGAGCTTGTCTGTATAAACGAT	115 bp
Tbpl1_R	CCGTGCATGTTTTCTGCTCATC
Ing2_F	CACCTTCTCCCTAAACCAAACTCTAAG	126 bp
Ing2_R	CCCTGCCCTCGGTTTTTAAATG
Jmjd1c_F	TTGGAGCTGTTCGGAGATTTACA	102 bp
Jmjd1c_R	GACAGTTTGTGAAATTTAAGGATGTCG
Hmgb2_F	GAGAACTGGCTTATCACTAACGCAATC	131 bp
Hmgb2_R	GTTTGAATAATCCTCACGACCAATCAG
Smarcc1_F	TGTAGTTCGAGAAACATTAATGAAGCC	174 bp
Smarcc1_R	GAGGTTCTGTATCACTGTTTGAGAAAG
Ctcf_F	CTTAAAAACATAGACGTCCACAGTGAT	151 bp
Ctcf_R	TTTTGGTAATCTTCCTCCCAAGAAAAG
E2f6_F	TTATGAGCATGTGCTAAACACCCTTAG	153 bp
E2f6_R	TAAGAAAAGAGGTGGAGCAGGGATTC
Foxb1_F	TCACCTTAAAGTTGTTCCAAGTTACTG	414 bp
Foxb1_R	CGATTGTCATACGATAGCTAAGAAGTG
Foxc1_F	CTGCAGGTTGCAGTGGTAAGT	293 bp
Foxc1_R	GCTTCAGCGTGGACAACATCAT
Sox12_F	GGTCTCCAGCAGGCGTACTTC	299 bp
Sox12_R	AGGACTCGGAGAAGATTCCGTTC
Intron_F	TTTCATTTCTTCATGTTTGAGCCGATT	115 bp
Intron_R	GAGAGATCTCACTAAAAACTGGGGAT
CpG_F	ATTTGCCAATACTCAGGAAATGATACC	173 bp
CpG_R	CACTCATTTCAAAACAAGCTGCAATTA
Intergenic_F	TAATTACCCACATCGAGAGCTAGTAAG	194 bp
Intergenic_R	CAGCAGAAAATAGTCTAAAGGGTACTG
LINE L1_F	ACAGGGTTTGGAATAAAATGACTCTT	159 bp
LINEL1_R	AAAGCACACATTGCACCTTACATAAAA
LINEL1_F	TTCTCAGTCTCTGTTTTAATCTTTGCC	132 bp
LINEL1_R	CCTAGATGCCTAGAACAAATGAAACTC
Neg_F	TTAAAGGATACGTTTCCGTCTTTTTCC	92 bp
Neg_R	ATAGCTGGAAAGGTTGTAGTCTCTCTT
